# Supplementary material for: Consumers’ decisions to access or avoid added sugars information on the updated Nutrition Facts label
Source: PLoS One. 2021 Mar 29;16(3):e0249355. doi: 10.1371/journal.pone.0249355 (PMC8007016; doi:10.1371/journal.pone.0249355)
Supplement: S1 Data — (XLSX) [file pone.0249355.s004.xlsx]

## Sheet: data
id	trt	simple	full	health_y	health_fj	health_f	health_i	health_sb	health_s	health_c	access_y	access_c	access_f	access_s	access_i	avoid_y	avoid_c	avoid_f	avoid_s	avoid_i	purc_yh	purc_yl	purc_ch	purc_cl	purc_fh	purc_fl	purc_sh	purc_sl	purc_ih	purc_il	reasony_y	reasony_c	reasony_f	reasony_s	reasony_i	reasonn_y	reasonn_c	reasonn_f	reasonn_s	reasonn_i	pshop	gender	female	age	educ	nhhd	child	race	white
1	2	0	1	7	6	7	2	5	3	5	1	1	1	1	1	0	0	0	0	0	4	5	2	5	2	5	5	3	5	6	1	1	1	1	1						1	2	1	6	5	3	0	2	0
2	1	1	0	6	5	1	1	4	1	4	1	1	0	1	0	0	0	1	0	1	6	1	7	2	1	7	1	3	1	1	1	3		1				3		1	0	1	0	2	4	5	1	2	0
3	2	0	1	5	5	5	2	3	2	3	1	1	1	1	1	0	0	0	0	0	4	4	2	6	5	5	3	3	4	6	1	1	1	1	1						0	2	1	6	5	2	0	5	0
4	1	1	0	4	4	7	1	4	1	4	1	1	1	1	1	0	0	0	0	0	4	1	5	7	3	3	1	1	2	3	3	3	3	3	3						0	1	0	1	5	6	1	3	0
5	1	1	0	6	6	7	1	3	2	4	0	0	1	1	0	1	1	0	0	1	7	7	7	3	2	2	3	6	5	1			3	1		4	1			2	1	2	1	1	5	1	0	5	0
6	2	0	1	6	2	7	2	5	1	5	1	1	1	1	1	0	0	0	0	0	5	5	6	6	2	2	2	5	2	3	1	1	2	1	3						0	1	0	2	6	3	1	1	1
7	2	0	1	6	4	6	2	5	2	4	1	1	1	1	1	0	0	0	0	0	4	4	2	3	2	4	3	5	2	4	3	1	3	1	1						1	2	1	5	6	1	0	5	0
8	1	1	0	4	5	6	1	2	1	2	1	1	1	1	1	0	0	0	0	0	3	4	2	3	4	5	1	1	3	3	1	1	3	1	3						1	1	0	2	6	2	0	3	0
9	2	0	1	5	6	7	2	4	1	4	0	1	1	1	0	1	0	0	0	1	5	5	3	6	3	5	3	4	2	3		1	1	1		5				1	1	2	1	3	4	1	0	1	1
10	1	1	0	3	2	4	3	3	2	3	1	1	1	1	1	0	0	0	0	0	3	2	5	2	3	3	3	2	4	4	3	3	3	3	3						1	1	0	2	6	2	0	3	0
11	2	0	1	6	4	7	2	4	1	4	1	1	1	1	1	0	0	0	0	0	5	6	5	7	2	3	2	2	3	5	3	3	1	3	3						1	2	1	2	4	4	0	3	0
12	2	0	1	4	4	6	1	2	1	3	1	1	1	1	1	0	0	0	0	0	4	5	5	5	2	5	1	1	3	2	1	1	1	1	3						1	2	1	2	6	2	0	1	1
13	1	1	0	7	6	7	2	5	2	2	1	1	1	1	1	0	0	0	0	0	5	5	1	6	2	7	2	5	7	7	3	1	3	1	2						1	1	0	1	5	2	0	5	0
14	1	1	0	5	4	7	4	5	3	4	1	1	1	0	0	0	0	0	1	1	6	6	6	7	5	5	5	5	7	5	4	4	1						1	1	0	0	0	1	3	6	1	1	1
15	2	0	1	4	3	6	2	4	2	4	1	1	1	1	1	0	0	0	0	0	2	2	2	1	1	5	1	1	2	5	1	1	2	1	1						1	1	0	3	5	4	1	3	0
16	2	0	1	5	2	7	2	5	1	3	1	1	1	1	1	0	0	0	0	0	2	2	1	6	1	5	4	3	5	6	1	1	3	3	1						1	2	1	1	5	1	0	1	1
17	1	1	0	5	2	5	2	2	1	3	1	0	1	1	0	0	1	0	0	1	3	3	5	6	3	5	2	1	5	2	1		1	1			5			5	1	2	1	2	5	2	0	1	1
18	1	1	0	4	2	6	1	2	1	2	1	1	1	1	0	0	0	0	0	1	3	5	5	6	2	5	2	3	7	2	3	2	2	3						2	0	1	0	1	5	3	0	1	1
19	2	0	1	5	3	7	2	2	1	2	1	1	1	1	1	0	0	0	0	0	3	3	2	2	1	4	1	2	2	5	1	1	3	1	1						1	1	0	3	6	2	0	6	0
20	2	0	1	6	5	6	5	2	1	3	1	1	1	1	1	0	0	0	0	0	1	1	4	6	1	5	1	1	2	5	5	1	1	1	1						1	2	1	6	6	2	0	1	1
21	1	1	0	7	6	7	5	6	3	7	0	0	0	1	1	1	1	1	0	0	7	7	5	5	7	7	7	7	6	7				3	3	1	2	2			1	2	1	5	3	2	0	5	0
22	2	0	1	7	2	7	1	5	1	4	0	0	0	0	0	1	1	1	1	1	5	6	6	3	2	6	5	5	6	1						5	5	5	5	5	1	1	0	1	5	2	0	1	1
23	1	1	0	6	4	6	2	5	3	3	1	1	1	1	1	0	0	0	0	0	3	5	4	6	1	6	3	3	4	5	1	1	1	1	2						1	2	1	1	3	4	0	1	1
24	2	0	1	5	5	6	4	5	3	3	1	1	1	1	1	0	0	0	0	0	4	3	2	5	4	6	2	3	4	3	1	1	1	1	1						1	2	1	5	4	1	0	4	0
25	1	1	0	6	4	7	1	3	1	7	1	1	1	1	1	0	0	0	0	0	6	6	6	7	1	7	1	1	7	1	2	2	3	2	2						1	2	1	2	5	3	0	1	1
26	2	0	1	5	1	6	1	3	1	3	1	1	1	1	1	0	0	0	0	0	5	5	5	5	1	1	1	3	1	1	1	1	1	1	3						0	2	1	1	5	5	0	1	1
27	1	1	0	6	4	4	2	3	1	4	1	1	1	1	1	0	0	0	0	0	1	1	1	7	1	4	1	1	1	1	1	1	1	1	1						1	1	0	5	4	2	0	1	1
28	1	1	0	7	5	7	3	5	1	6	1	1	1	1	1	0	0	0	0	0	6	6	6	7	4	6	5	7	4	7	1	2	1	3	1						0	1	0	3	6	4	0	2	0
29	1	1	0	4	2	7	2	3	1	3	1	1	1	1	1	0	0	0	0	0	6	5	6	7	1	1	4	5	1	1	1	1	1	1	4						1	1	0	5	5	2	0	1	1
30	2	0	1	4	2	6	2	2	1	2	1	1	1	1	1	0	0	0	0	0	5	6	4	5	1	1	2	3	2	5	2	3	1	1	1						1	1	0	1	5	1	0	5	0
31	1	1	0	4	2	7	1	1	1	1	1	1	1	1	1	0	0	0	0	0	1	1	1	1	2	1	1	1	1	1	4	3	3	3	3						1	1	0	6	6	1	0	1	1
32	1	1	0	7	2	7	1	5	1	5	1	1	1	1	1	0	0	0	0	0	4	6	6	7	3	6	2	5	4	6	1	1	1	1	1						1	1	0	1	4	2	0	3	0
33	1	1	0	5	2	7	1	3	1	2	1	1	1	1	1	0	0	0	0	0	3	4	2	4	3	6	1	3	6	1	3	1	1	2	3						0	1	0	1	2	3	0	1	1
34	2	0	1	7	7	7	2	6	2	5	0	1	1	1	1	1	0	0	0	0	7	7	5	7	2	4	2	6	3	5		1	1	2	1	8					1	2	1	2	4	4	0	3	0
35	1	1	0	7	4	7	1	3	1	1	1	1	1	1	1	0	0	0	0	0	5	5	1	6	1	7	1	1	1	5	1	1	1	1	2						1	2	1	1	4	2	0	1	1
36	2	0	1	7	5	7	2	2	1	4	1	1	1	1	1	0	0	0	0	0	1	4	3	4	1	7	1	2	4	1	1	1	1	1	3						1	1	0	1	5	2	0	1	1
37	2	0	1	7	7	7	6	5	1	7	1	1	1	1	1	0	0	0	0	0	7	7	5	7	7	7	6	6	7	7	2	1	1	1	1						1	2	1	3	5	3	1	1	1
38	2	0	1	4	4	6	1	1	1	2	1	1	1	1	1	0	0	0	0	0	2	3	1	3	2	7	1	2	4	6	3	3	1	3	3						0	2	1	1	3	4	0	1	1
39	2	0	1	5	5	7	3	6	1	4	1	1	1	1	1	0	0	0	0	0	4	4	5	5	4	5	5	3	3	4	3	2	3	3	3						1	1	0	1	5	4	0	1	1
40	2	0	1	5	5	7	2	3	1	5	1	1	1	1	1	0	0	0	0	0	3	4	2	5	1	5	1	2	1	5	1	1	2	2	2						1	2	1	2	2	4	1	3	0
41	1	1	0	6	6	7	2	5	1	3	0	1	1	1	1	1	0	0	0	0	5	4	3	6	2	5	2	3	3	5		3	1	1	1	4					1	2	1	1	5	3	0	1	1
42	1	1	0	7	2	7	5	5	1	6	1	1	1	1	1	0	0	0	0	0	2	3	1	2	1	3	1	2	4	5	5	1	1	2	2						1	1	0	2	5	3	1	1	1
43	2	0	1	5	2	7	1	2	1	4	1	1	1	1	1	0	0	0	0	0	2	6	3	6	2	2	2	4	2	6	1	1	3	1	1						1	1	0	1	6	2	0	1	1
44	2	0	1	4	3	4	2	3	3	4	1	1	1	1	1	0	0	0	0	0	4	3	5	4	1	1	1	1	5	1	3	3	3	3	3						1	2	1	2	5	5	0	1	1
45	1	1	0	5	3	6	2	3	1	3	1	1	1	1	1	0	0	0	0	0	6	7	3	7	4	6	4	5	5	4	1	3	1	1	3						1	1	0	2	6	2	0	1	1
46	2	0	1	5	5	6	3	3	3	5	1	1	1	1	1	0	0	0	0	0	6	6	5	6	3	5	2	2	3	3	3	1	1	3	3						1	1	0	1	5	3	0	5	0
47	1	1	0	6	4	7	2	2	1	6	1	1	1	1	1	0	0	0	0	0	1	1	1	1	1	2	2	2	1	1	1	1	5	1	1						1	1	0	5	5	3	0	1	1
48	1	1	0	4	3	7	2	4	2	4	1	1	1	1	1	0	0	0	0	0	4	3	4	5	3	4	4	5	4	5	1	1	1	1	3						1	2	1	2	5	1	0	1	1
49	2	0	1	4	4	6	2	5	2	4	1	1	1	1	1	0	0	0	0	0	3	4	2	3	2	2	2	3	3	3	3	1	1	1	1						1	2	1	5	3	2	0	1	1
50	2	0	1	6	3	6	1	6	1	5	1	1	1	1	1	0	0	0	0	0	5	6	5	7	2	5	2	3	1	4	3	1	1	2	3						1	2	1	3	2	2	0	5	0
51	1	1	0	6	7	7	2	4	1	5	1	1	1	1	1	0	0	0	0	0	3	3	3	6	1	2	1	2	2	5	1	1	1	1	1						1	1	0	4	4	2	0	1	1
52	2	0	1	5	3	7	1	2	1	5	1	1	1	1	1	0	0	0	0	0	3	2	2	6	2	4	2	4	3	1	1	1	1	1	1						1	1	0	2	5	3	0	1	1
53	1	1	0	5	1	7	2	5	1	3	1	1	1	1	0	0	0	0	0	1	6	6	1	1	4	1	1	1	6	2	3	5	5	5						5	1	2	1	1	4	1	0	1	1
54	2	0	1	5	5	7	3	3	1	2	1	1	1	1	1	0	0	0	0	0	2	4	1	4	2	5	3	2	2	3	1	1	1	1	1						1	1	0	1	5	4	0	1	1
55	1	1	0	6	6	7	1	4	2	3	1	1	1	1	1	0	0	0	0	0	6	3	5	7	6	6	2	6	7	7	2	1	2	3	3						1	2	1	1	4	4	0	3	0
56	2	0	1	5	5	5	2	3	1	4	1	1	1	1	1	0	0	0	0	0	5	5	3	1	1	1	4	4	1	1	3	3	3	3	3						1	2	1	2	4	1	0	2	0
57	1	1	0	4	4	6	2	5	1	4	1	1	1	1	1	0	0	0	0	0	6	6	1	1	2	2	3	4	4	4	3	3	1	2	3						0	1	0	2	5	2	0	1	1
58	1	1	0	5	6	6	2	4	2	3	1	0	1	0	0	0	1	0	1	1	5	5	3	3	5	4	3	5	3	5	4		2				4		1	4	1	2	1	2	5	2	0	1	1
59	2	0	1	5	3	5	1	1	1	3	1	1	1	1	1	0	0	0	0	0	2	2	2	6	1	6	1	2	2	7	2	1	1	3	1						1	2	1	2	5	3	1	1	1
60	1	1	0	6	3	6	1	4	1	2	1	1	1	1	1	0	0	0	0	0	5	5	1	1	2	3	3	1	5	1	1	1	3	1	2						1	2	1	1	2	4	1	1	1
61	1	1	0	7	1	7	3	2	1	1	1	1	1	1	1	0	0	0	0	0	4	2	2	3	1	7	2	2	2	6	1	1	1	1	1						1	2	1	1	2	1	0	5	0
62	2	0	1	6	3	6	5	2	1	3	1	1	1	1	1	0	0	0	0	0	6	4	5	5	2	5	2	4	2	6	1	1	1	1	1						1	1	0	2	4	3	1	3	0
63	2	0	1	4	2	6	1	2	1	2	0	0	0	0	0	1	1	1	1	1	2	1	3	2	2	1	1	1	4	3						5	5	5	5	3	1	1	0	2	5	2	0	1	1
64	2	0	1	6	4	7	2	4	2	4	1	1	1	1	1	0	0	0	0	0	4	4	5	6	3	5	1	1	3	6	1	1	3	1	2						1	1	0	2	5	4	0	1	1
65	1	1	0	7	4	6	1	5	3	3	1	1	1	1	0	0	0	0	0	1	3	4	2	4	2	6	3	4	2	5	3	1	1	1						2	0	1	0	1	4	4	0	1	1
66	1	1	0	5	4	7	1	4	1	4	1	1	1	1	1	0	0	0	0	0	1	1	1	1	4	4	4	4	7	6	3	3	3	3	3						0	2	1	3	4	2	0	1	1
67	1	1	0	6	4	6	3	4	1	4	1	1	1	1	1	0	0	0	0	0	5	6	5	6	5	5	3	5	6	1	3	3	3	3	3						1	0	0	1	5	2	0	1	1
68	2	0	1	5	6	6	3	4	2	3	1	0	0	0	1	0	1	1	1	0	7	5	5	3	6	7	5	6	4	6	2				3		1	2	3		1	2	1	1	4	1	0	5	0
69	2	0	1	5	1	6	1	1	1	1	1	1	1	1	1	0	0	0	0	0	1	1	5	6	1	1	1	1	4	1	1	2	1	1	2						1	1	0	2	3	4	1	1	1
70	1	1	0	6	5	7	1	3	1	5	1	1	1	1	1	0	0	0	0	0	6	5	6	7	7	6	7	5	6	6	1	1	1	1	1						1	1	0	1	2	2	0	1	1
71	2	0	1	7	6	7	2	5	1	5	1	1	1	1	1	0	0	0	0	0	3	4	7	5	1	5	1	1	3	3	1	1	1	1	3						1	1	0	2	3	2	0	1	1
72	2	0	1	6	2	7	2	3	1	2	1	1	1	1	1	0	0	0	0	0	2	5	5	6	1	5	1	5	3	2	1	1	1	1	3						1	1	0	1	5	1	0	1	1
73	1	1	0	6	2	5	2	4	1	3	1	1	1	1	1	0	0	0	0	0	7	7	6	5	1	5	2	4	2	4	1	2	1	3	2						0	1	0	1	4	5	1	1	1
74	2	0	1	7	5	7	2	2	1	5	1	1	1	1	1	0	0	0	0	0	7	7	7	7	1	5	7	7	2	4	1	1	1	1	2						0	2	1	1	2	3	0	3	0
75	1	1	0	5	2	6	2	3	1	2	1	1	1	1	1	0	0	0	0	0	3	2	4	4	2	2	1	1	1	4	3	3	1	1	1						1	1	0	2	5	2	0	1	1
76	2	0	1	5	5	6	3	4	1	5	1	1	0	1	0	0	0	1	0	1	3	4	3	6	3	4	2	4	2	3	1	3		1				5		5	0	1	0	2	5	4	0	1	1
77	1	1	0	5	4	7	2	4	1	5	1	1	1	1	1	0	0	0	0	0	1	1	4	6	2	5	1	3	4	3	1	1	1	1	3						1	1	0	5	2	3	0	1	1
78	2	0	1	7	2	7	3	3	1	3	1	1	1	1	1	0	0	0	0	0	2	2	2	6	1	3	1	1	5	4	1	1	1	1	3						0	2	1	3	5	2	0	1	1
79	2	0	1	4	5	7	4	4	7	4	1	1	1	1	1	0	0	0	0	0	5	5	1	3	5	6	3	3	3	5	3	3	1	1	3						1	1	0	4	5	4	1	5	0
80	1	1	0	4	4	7	2	4	1	4	1	1	1	1	1	0	0	0	0	0	3	4	1	7	1	1	2	4	1	2	3	3	3	3	3						0	2	1	1	5	4	0	3	0
81	2	0	1	4	2	5	1	4	1	4	1	1	1	1	1	0	0	0	0	0	1	1	1	1	1	1	1	1	1	1	3	1	1	1	1						0	2	1	2	5	3	0	1	1
82	1	1	0	6	4	7	2	3	1	5	1	1	1	1	1	0	0	0	0	0	5	5	6	5	5	5	5	5	5	5	3	1	3	3	3						1	2	1	3	5	5	1	1	1
83	1	1	0	4	1	3	1	1	1	2	1	1	1	1	1	0	0	0	0	0	3	6	6	2	1	3	1	2	7	7	1	1	1	1	1						1	1	0	3	4	1	0	1	1
84	1	1	0	6	5	7	1	1	1	4	1	1	1	1	1	0	0	0	0	0	7	6	6	6	1	5	1	1	1	1	1	2	1	1	1						1	2	1	2	4	1	0	1	1
85	1	1	0	6	3	6	2	5	1	5	1	1	1	1	0	0	0	0	0	1	5	3	2	6	1	3	2	3	6	6	1	1	1	1						2	0	1	0	1	4	2	0	1	1
86	1	1	0	5	2	7	2	3	1	4	1	1	1	1	1	0	0	0	0	0	2	2	2	5	2	5	3	3	5	5	1	1	1	1	3						1	1	0	1	4	5	0	1	1
87	1	1	0	6	5	7	1	3	1	3	1	1	0	1	1	0	0	1	0	0	5	6	3	3	4	4	2	2	4	5	1	2		1	3			5			1	2	1	5	6	3	1	1	1
88	2	0	1	7	1	6	1	2	1	1	1	1	1	1	1	0	0	0	0	0	1	1	1	1	1	1	1	1	1	1	1	1	1	1	1						1	1	0	7	5	1	0	1	1
89	2	0	1	7	6	7	2	5	1	4	1	1	1	0	0	0	0	0	1	1	6	7	7	7	1	2	7	7	7	6	3	3	3						2	2	0	2	1	1	2	4	0	1	1
90	2	0	1	5	3	7	2	4	1	4	1	1	1	1	0	0	0	0	0	1	4	5	4	3	2	6	3	7	6	1	1	1	1	1						3	1	1	0	2	4	2	0	1	1
91	2	0	1	5	3	7	2	3	1	4	1	1	1	1	0	0	0	0	0	1	2	2	2	6	1	6	1	4	7	2	1	1	1	5						1	1	1	0	5	6	3	0	1	1
92	2	0	1	6	4	7	2	5	1	3	0	0	1	0	0	1	1	0	1	1	6	4	6	5	3	6	4	1	1	1			1			3	7		2	3	0	1	0	1	3	6	1	3	0
93	1	1	0	5	2	7	3	4	1	5	1	1	1	1	1	0	0	0	0	0	3	2	5	6	1	6	1	3	2	6	1	1	1	4	1						1	1	0	2	2	3	1	1	1
94	2	0	1	6	3	7	1	4	1	5	1	1	1	1	0	0	0	0	0	1	5	6	1	7	2	5	1	2	2	5	3	1	1	3						2	0	1	0	2	6	2	0	1	1
95	2	0	1	5	3	7	1	3	2	5	0	0	0	0	0	1	1	1	1	1	2	1	5	3	5	5	1	1	1	7						1	1	1	1	1	0	2	1	1	4	4	0	1	1
96	2	0	1	5	4	7	3	2	2	4	1	1	1	1	1	0	0	0	0	0	5	5	5	6	1	6	3	5	6	2	1	2	5	1	1						1	2	1	1	5	2	0	1	1
97	1	1	0	5	4	7	2	2	2	2	1	1	1	1	1	0	0	0	0	0	3	5	3	6	2	6	2	3	2	5	1	1	1	2	1						1	2	1	5	2	3	0	1	1
98	2	0	1	6	5	6	3	2	1	4	1	1	1	1	1	0	0	0	0	0	1	1	1	3	1	5	1	1	2	5	1	1	1	1	1						0	2	1	6	5	2	0	1	1
99	2	0	1	5	2	7	1	2	1	3	1	0	1	0	0	0	1	0	1	1	4	5	5	3	1	2	5	6	6	4	3		1				2		3	2	1	1	0	2	5	5	1	1	1
100	1	1	0	5	5	7	1	4	1	3	1	1	1	1	0	0	0	0	0	1	6	3	1	1	5	7	2	2	5	2	1	3	1	1						3	0	1	0	2	4	3	0	1	1
101	1	1	0	5	5	7	1	4	1	4	1	1	1	1	0	0	0	0	0	1	1	2	4	3	1	1	4	5	1	1	1	2	1	2						2	0	1	0	2	4	2	0	1	1
102	1	1	0	6	4	6	3	3	1	6	1	1	1	1	1	0	0	0	0	0	2	2	3	5	2	4	2	2	2	5	1	1	1	1	1						1	2	1	6	6	1	0	1	1
103	2	0	1	7	7	7	3	4	1	5	1	1	1	1	1	0	0	0	0	0	5	5	7	7	4	7	1	1	4	6	1	1	2	2	1						1	2	1	2	4	2	0	1	1
104	1	1	0	6	7	7	1	5	1	7	0	0	1	0	1	1	1	0	1	0	2	1	1	7	2	3	1	1	7	1			2		1	5	5		2		1	1	0	4	2	3	0	1	1
105	1	1	0	4	2	4	1	2	1	2	1	1	1	1	1	0	0	0	0	0	5	6	3	7	3	6	1	1	3	7	1	1	3	3	1						1	2	1	5	5	1	0	2	0
106	2	0	1	7	2	6	1	5	1	5	1	1	1	1	1	0	0	0	0	0	2	4	1	3	5	5	4	5	6	1	1	1	3	1	3						1	1	0	3	5	2	0	1	1
107	1	1	0	5	5	7	2	3	1	3	1	1	1	1	0	0	0	0	0	1	3	5	4	4	1	7	1	3	6	2	1	3	1	1						2	1	1	0	4	6	3	0	1	1
108	1	1	0	4	3	7	1	3	1	3	1	1	1	1	1	0	0	0	0	0	2	2	1	5	1	2	1	1	1	1	1	1	1	1	3						0	1	0	1	2	3	0	1	1
109	1	1	0	6	2	7	3	5	1	3	1	1	1	1	1	0	0	0	0	0	6	6	6	6	2	3	1	1	2	6	1	1	1	1	1						1	1	0	1	5	3	0	3	0
110	2	0	1	5	5	6	1	3	1	3	1	0	0	0	1	0	1	1	1	0	6	5	2	2	2	2	7	2	7	1	2				2		2	3	4		0	1	0	1	4	5	0	6	0
111	2	0	1	6	4	6	3	4	3	5	0	1	1	1	1	1	0	0	0	0	7	7	2	4	4	6	2	1	2	5		3	2	3	1	2					1	1	0	2	5	3	0	3	0
112	2	0	1	5	3	5	2	4	1	4	1	1	1	1	1	0	0	0	0	0	4	4	1	5	4	3	3	4	1	2	1	1	1	1	1						1	2	1	2	2	2	0	1	1
113	2	0	1	6	3	7	4	3	2	2	1	1	1	1	1	0	0	0	0	0	3	4	1	5	2	4	2	3	2	2	1	1	1	1	1						1	1	0	2	4	2	0	1	1
114	2	0	1	5	1	7	1	2	1	2	1	1	1	1	1	0	0	0	0	0	5	5	4	5	1	1	5	6	1	1	1	1	1	1	1						1	2	1	3	6	3	0	1	1
115	1	1	0	7	6	7	1	4	1	3	1	1	1	1	0	0	0	0	0	1	7	7	7	7	4	4	2	5	1	2	3	3	3	1						1	1	2	1	2	2	1	0	1	1
116	2	0	1	5	6	7	3	5	2	5	1	1	1	1	1	0	0	0	0	0	3	5	2	5	3	6	2	5	2	4	1	1	1	3	1						1	2	1	2	6	1	0	1	1
117	1	1	0	7	5	7	1	5	1	4	1	1	1	1	1	0	0	0	0	0	7	6	2	7	3	6	4	6	2	7	1	3	1	1	1						1	2	1	2	5	2	0	5	0
118	1	1	0	6	5	7	1	5	1	4	0	1	1	1	1	1	0	0	0	0	7	7	7	7	5	6	2	2	2	5		1	2	3	3	2					0	1	0	3	4	3	0	1	1
119	1	1	0	5	6	6	3	4	1	3	0	0	0	0	0	1	1	1	1	1	7	7	1	1	3	3	5	5	6	5						2	1	5	3	5	1	2	1	1	5	2	0	1	1
120	1	1	0	5	3	6	3	3	1	3	1	1	1	1	1	0	0	0	0	0	4	4	2	3	1	1	3	1	3	1	1	1	3	1	1						1	1	0	6	6	2	0	1	1
121	1	1	0	4	3	6	2	4	2	3	1	1	1	1	1	0	0	0	0	0	2	2	4	3	1	2	2	5	1	2	3	1	1	1	3						1	1	0	1	4	2	0	1	1
122	2	0	1	4	4	7	3	5	1	3	1	1	1	1	0	0	0	0	0	1	6	6	1	2	1	3	6	6	5	6	3	3	1	5						1	1	2	1	2	5	1	0	1	1
123	2	0	1	5	4	7	1	3	1	4	1	1	1	1	1	0	0	0	0	0	2	4	2	4	3	5	4	4	2	4	1	1	1	1	1						0	2	1	5	6	2	0	1	1
124	1	1	0	5	3	7	1	1	1	2	1	1	1	1	1	0	0	0	0	0	3	5	1	4	1	5	2	5	4	1	1	1	1	1	3						1	1	0	2	4	3	1	1	1
125	2	0	1	5	4	7	1	3	1	4	1	1	1	1	1	0	0	0	0	0	4	5	6	5	3	6	2	3	4	5	3	3	1	3	3						1	2	1	1	2	5	1	1	1
126	1	1	0	6	4	7	3	4	2	3	1	1	1	1	1	0	0	0	0	0	5	6	5	5	3	2	5	5	4	2	1	1	1	1	1						1	1	0	2	4	2	0	1	1
127	1	1	0	5	6	7	3	4	1	6	1	1	1	1	1	0	0	0	0	0	2	3	3	3	2	5	2	2	1	6	3	2	3	2	1						1	2	1	5	6	4	0	1	1
128	1	1	0	6	4	6	3	3	3	5	1	1	1	1	1	0	0	0	0	0	5	6	5	5	3	5	3	3	3	4	3	3	3	3	3						1	1	0	2	6	1	0	5	0
129	2	0	1	6	5	7	4	4	1	5	1	1	1	1	1	0	0	0	0	0	2	2	1	5	1	3	1	4	1	1	1	1	1	1	3						1	2	1	2	6	2	0	1	1
130	2	0	1	6	5	7	4	3	3	3	1	1	1	1	1	0	0	0	0	0	6	6	6	6	2	6	2	2	6	6	2	1	2	1	2						1	2	1	2	6	2	0	1	1
131	1	1	0	6	5	7	1	3	1	5	1	1	1	1	1	0	0	0	0	0	3	5	3	6	2	5	1	1	6	5	1	1	1	1	3						1	2	1	3	5	3	1	1	1
132	2	0	1	5	4	6	2	3	1	3	0	0	0	0	0	1	1	1	1	1	2	2	5	3	3	3	4	4	1	4						5	5	5	5	5	1	2	1	2	4	3	0	1	1
133	1	1	0	6	4	7	3	4	1	3	1	1	1	1	1	0	0	0	0	0	5	5	1	5	1	6	6	4	1	5	3	3	1	4	1						0	2	1	3	5	3	1	1	1
134	1	1	0	2	3	7	2	4	1	4	1	1	1	1	1	0	0	0	0	0	1	1	7	6	1	1	4	4	7	4	3	3	3	3	3						1	1	0	2	6	3	0	2	0
135	2	0	1	5	2	6	1	2	1	1	0	0	0	0	0	1	1	1	1	1	3	3	1	1	1	1	4	4	1	2						6	8	5	5	5	1	2	1	2	6	2	0	1	1
136	1	1	0	7	4	7	2	4	1	5	1	1	1	1	1	0	0	0	0	0	7	6	1	1	4	4	3	3	7	7	3	3	3	3	3						1	1	0	2	5	2	0	1	1
137	2	0	1	5	3	7	3	4	2	5	1	1	1	1	0	0	0	0	0	1	4	5	5	6	3	5	3	3	6	5	1	2	3	1						1	0	2	1	2	5	2	0	1	1
138	2	0	1	4	3	6	3	4	1	4	0	0	1	0	1	1	1	0	1	0	5	4	7	3	1	2	2	3	5	6			1		3	4	1		2		0	2	1	1	4	4	0	1	1
139	1	1	0	6	6	7	4	5	1	4	0	1	1	1	0	1	0	0	0	1	2	1	5	6	1	7	4	5	6	5		1	3	1		2				1	1	1	0	4	3	1	0	1	1
140	1	1	0	5	2	7	2	2	1	3	1	1	1	1	1	0	0	0	0	0	5	6	2	6	2	5	2	5	5	1	1	1	1	1	3						0	1	0	1	4	3	0	1	1
141	1	1	0	5	3	7	2	2	1	3	1	1	1	1	1	0	0	0	0	0	4	5	3	4	2	2	1	2	1	2	3	3	3	1	2						1	2	1	1	4	1	0	1	1
142	2	0	1	5	3	6	2	3	1	3	1	1	1	1	1	0	0	0	0	0	2	2	1	3	2	2	2	2	2	2	2	1	1	2	3						1	2	1	4	5	2	0	1	1
143	1	1	0	6	6	7	2	4	1	4	1	1	1	1	1	0	0	0	0	0	6	7	5	6	2	3	1	3	6	7	1	3	1	1	3						0	1	0	2	5	3	1	1	1
144	1	1	0	5	4	7	3	4	1	4	0	1	0	1	0	1	0	1	0	1	5	1	6	5	1	1	4	3	7	2		1		1		2		2		4	1	1	0	3	5	3	1	1	1
145	2	0	1	6	4	7	1	3	1	3	0	0	1	1	1	1	1	0	0	0	4	5	4	5	2	7	2	2	3	6			1	1	3	2	2				0	2	1	1	4	5	1	1	1
146	2	0	1	6	5	6	2	1	1	4	1	1	1	1	1	0	0	0	0	0	1	2	2	6	1	2	1	1	1	5	1	1	5	1	1						1	2	1	6	2	2	0	1	1
147	2	0	1	5	5	7	2	4	1	4	1	1	1	1	1	0	0	0	0	0	3	5	5	6	3	7	5	6	5	6	3	1	1	2	2						1	2	1	4	5	3	1	1	1
148	2	0	1	5	3	7	2	5	2	2	1	1	1	1	1	0	0	0	0	0	3	5	1	6	1	7	1	3	2	7	1	2	2	1	1						1	2	1	1	6	1	0	1	1
149	1	1	0	6	6	7	2	2	2	3	0	1	0	1	1	1	0	1	0	0	7	6	4	3	6	7	3	6	4	6		3		3	3	2		2			1	1	0	4	3	3	0	1	1
150	2	0	1	5	4	7	2	2	1	3	1	1	1	1	1	0	0	0	0	0	1	2	1	3	1	5	1	1	1	2	1	1	1	1	1						1	1	0	2	4	1	0	1	1
151	1	1	0	6	3	5	3	4	2	6	1	1	1	1	1	0	0	0	0	0	6	6	5	7	6	6	3	2	5	5	3	1	3	3	3						1	1	0	2	5	3	1	3	0
152	1	1	0	5	5	6	2	4	2	5	1	0	1	0	1	0	1	0	1	0	4	4	5	6	6	6	6	6	3	2	3		2		1		1		2		0	2	1	2	5	2	0	1	1
153	2	0	1	6	2	7	2	3	1	1	0	1	1	1	1	1	0	0	0	0	6	6	2	1	1	2	3	3	3	5		1	1	2	3	5					1	1	0	2	5	2	0	1	1
154	2	0	1	5	6	7	1	2	1	3	1	0	1	0	1	0	1	0	1	0	5	6	4	6	7	7	5	5	7	7	1		1		3		1		4		1	2	1	2	4	3	0	2	0
155	1	1	0	7	7	7	3	5	1	5	1	1	1	1	1	0	0	0	0	0	4	3	2	2	6	4	4	5	5	6	2	1	1	1	2						1	2	1	2	4	2	0	1	1
156	2	0	1	5	3	6	2	5	1	2	1	1	1	1	1	0	0	0	0	0	4	3	3	6	2	7	1	2	5	5	3	3	1	1	3						1	2	1	1	4	3	0	1	1
157	2	0	1	6	3	6	1	2	1	3	1	1	1	1	1	0	0	0	0	0	1	1	1	6	1	1	3	2	7	5	3	1	3	3	3						1	1	0	5	5	2	0	1	1
158	2	0	1	5	5	7	3	4	1	4	1	1	1	1	1	0	0	0	0	0	5	5	4	7	2	7	2	3	3	5	1	1	1	1	3						1	1	0	3	5	5	1	1	1
159	2	0	1	6	4	7	1	4	1	4	1	1	1	0	1	0	0	0	1	0	2	1	1	7	1	1	1	1	6	7	2	1	1		1				2		1	1	0	4	3	1	0	2	0
160	2	0	1	6	5	7	2	5	1	4	1	1	1	1	1	0	0	0	0	0	2	5	2	5	2	6	2	2	4	5	3	3	3	3	3						1	2	1	1	2	4	0	1	1
161	1	1	0	7	6	7	2	1	1	5	1	1	1	1	1	0	0	0	0	0	5	2	1	3	1	6	6	3	6	5	3	1	2	3	3						1	2	1	2	5	1	0	1	1
162	1	1	0	6	2	6	3	3	2	6	1	1	1	1	1	0	0	0	0	0	3	3	5	7	1	4	1	1	1	2	1	1	1	1	1						1	1	0	6	3	1	0	1	1
163	2	0	1	5	2	7	1	3	1	2	1	1	1	1	0	0	0	0	0	1	2	5	3	5	1	5	2	2	5	5	1	1	2	1						4	1	1	0	3	6	4	1	1	1
164	1	1	0	7	7	7	6	7	1	7	1	1	0	1	1	0	0	1	0	0	5	5	3	7	7	7	2	6	3	7	3	3		3	1			4			1	2	1	2	5	3	1	1	1
165	1	1	0	6	3	7	3	3	1	5	1	1	1	1	1	0	0	0	0	0	3	7	5	5	1	5	3	3	5	7	2	1	1	1	2						1	2	1	1	5	2	0	5	0
166	2	0	1	5	2	7	3	4	1	5	0	0	0	0	0	1	1	1	1	1	5	2	2	5	5	4	5	4	2	2						5	5	5	5	5	1	1	0	2	5	2	0	3	0
167	2	0	1	5	5	6	3	4	2	5	1	1	1	1	1	0	0	0	0	0	3	3	2	1	2	3	4	3	5	1	1	1	1	1	2						0	2	1	2	3	2	0	1	1
168	2	0	1	4	4	7	1	4	1	4	1	1	1	0	0	0	0	0	1	1	2	3	1	4	1	6	4	4	2	5	3	2	5						2	3	1	1	0	5	6	2	0	1	1
169	1	1	0	5	5	7	1	3	1	4	1	1	1	1	1	0	0	0	0	0	4	5	4	6	4	3	2	2	2	4	1	1	1	1	1						1	1	0	3	2	6	1	1	1
170	1	1	0	5	5	6	2	4	1	4	1	1	1	1	1	0	0	0	0	0	3	4	7	7	2	3	2	2	6	5	3	1	3	5	3						1	2	1	5	5	2	0	1	1
171	1	1	0	6	5	6	4	4	2	4	1	1	1	1	1	0	0	0	0	0	4	4	3	5	3	5	3	3	4	5	3	3	3	3	3						1	1	0	2	5	3	0	5	0
172	2	0	1	6	3	3	1	2	1	4	1	1	1	1	1	0	0	0	0	0	5	5	7	3	7	7	1	1	4	4	3	3	3	3	3						1	1	0	2	5	1	0	1	1
173	1	1	0	6	5	6	3	4	1	4	0	1	0	1	1	1	0	1	0	0	4	6	3	5	2	6	3	3	2	3		1		1	1	4		5			1	1	0	5	3	2	0	1	1
174	2	0	1	6	5	7	2	3	1	4	1	1	1	1	1	0	0	0	0	0	3	4	3	7	1	6	2	4	4	1	1	1	1	1	1						1	2	1	2	5	2	0	5	0
175	2	0	1	7	5	7	2	6	1	6	1	0	0	1	0	0	1	1	0	1	6	6	6	6	5	3	5	5	5	6	3			2			5	1		1	1	2	1	4	5	3	1	1	1
176	1	1	0	6	3	7	2	4	1	6	0	0	0	0	0	1	1	1	1	1	7	7	5	7	5	6	1	1	4	6						4	4	3	8	1	1	1	0	5	5	2	0	1	1
177	2	0	1	7	5	7	5	5	2	7	1	1	1	1	0	0	0	0	0	1	6	7	5	7	5	7	3	3	7	7	2	2	1	1						2	1	1	0	2	6	3	1	5	0
178	2	0	1	3	2	5	2	4	1	3	1	1	1	1	0	0	0	0	0	1	5	7	2	5	2	3	2	6	1	5	1	1	1	3						3	1	1	0	2	5	4	1	1	1
179	1	1	0	6	2	6	2	4	2	5	1	1	1	1	0	0	0	0	0	1	3	2	6	6	1	6	2	2	5	6	3	3	1	1						5	1	1	0	4	4	3	0	6	0
180	1	1	0	4	3	5	3	4	2	4	1	1	1	1	1	0	0	0	0	0	3	3	2	3	2	2	4	4	3	3	1	2	1	1	1						1	1	0	2	4	2	0	5	0
181	2	0	1	5	4	6	3	4	3	4	1	1	1	1	1	0	0	0	0	0	5	5	5	6	5	5	2	5	5	2	1	1	3	1	3						1	2	1	6	6	2	0	1	1
182	1	1	0	5	3	6	1	2	1	3	1	1	1	1	1	0	0	0	0	0	7	7	7	3	2	6	2	4	6	2	1	1	1	1	3						1	1	0	2	6	2	0	1	1
183	1	1	0	6	6	7	4	3	3	5	1	1	1	1	1	0	0	0	0	0	6	7	7	6	5	7	7	7	7	7	5	5	5	5	3						1	1	0	4	5	1	0	1	1
184	2	0	1	6	5	7	3	5	1	5	1	1	1	1	1	0	0	0	0	0	2	3	2	5	1	5	1	3	1	5	1	1	2	2	1						1	2	1	4	5	4	1	2	0
185	1	1	0	6	6	6	5	3	1	5	1	1	1	1	1	0	0	0	0	0	3	3	4	6	2	7	2	2	4	6	1	1	1	1	1						1	2	1	5	5	2	0	1	1
186	1	1	0	5	4	7	2	3	1	5	1	1	1	1	1	0	0	0	0	0	2	4	3	7	2	2	2	3	2	6	1	1	1	1	1						1	2	1	2	5	2	0	1	1
187	2	0	1	6	6	7	1	4	1	4	1	1	1	1	1	0	0	0	0	0	4	6	2	6	1	7	2	5	1	7	1	1	3	1	1						1	1	0	5	5	2	0	1	1
188	2	0	1	5	4	6	3	3	1	3	1	1	1	1	1	0	0	0	0	0	4	4	3	6	3	6	3	4	4	6	3	1	3	1	3						1	1	0	4	5	4	1	1	1
189	2	0	1	5	5	6	4	4	3	3	1	1	1	1	1	0	0	0	0	0	4	4	4	4	3	6	2	2	6	1	3	3	1	1	3						1	1	0	4	4	2	0	6	0
190	1	1	0	4	5	7	4	5	2	6	0	1	0	1	1	1	0	1	0	0	3	5	5	6	5	6	4	5	6	4		3		1	3	3		6			1	2	1	6	6	2	0	1	1
191	1	1	0	4	2	7	1	2	1	3	1	1	1	1	1	0	0	0	0	0	2	4	1	6	1	4	2	2	5	4	1	1	1	1	3						1	2	1	5	5	2	0	1	1
192	1	1	0	5	4	7	2	4	2	5	1	1	1	1	1	0	0	0	0	0	2	3	6	7	1	5	1	1	5	6	1	1	1	1	2						0	1	0	4	4	2	0	1	1
193	2	0	1	3	3	5	1	3	1	4	1	1	1	0	0	0	0	0	1	1	4	4	4	6	2	6	1	1	2	3	3	1	1						2	5	0	2	1	2	5	2	0	3	0
194	2	0	1	5	2	5	3	4	1	4	1	1	1	1	1	0	0	0	0	0	4	5	5	3	6	6	2	2	5	2	3	1	1	1	3						1	2	1	3	5	1	0	6	0
195	2	0	1	7	4	7	3	3	1	5	1	1	1	1	1	0	0	0	0	0	5	7	5	7	1	5	1	2	3	6	1	2	1	1	3						1	1	0	5	4	3	0	1	1
196	1	1	0	6	7	7	2	5	1	6	1	1	1	1	1	0	0	0	0	0	4	1	1	7	2	6	1	2	2	3	1	1	1	1	1						1	2	1	2	4	1	0	1	1
197	2	0	1	7	3	7	2	2	2	5	1	1	1	1	1	0	0	0	0	0	3	5	3	5	2	6	2	3	2	5	1	1	1	1	2						0	1	0	1	4	2	0	2	0
198	1	1	0	6	3	6	2	3	1	5	1	1	1	1	0	0	0	0	0	1	5	5	7	3	1	1	3	5	7	4	3	3	3	3						1	1	2	1	2	6	4	0	1	1
199	1	1	0	6	3	7	2	2	1	2	1	1	1	1	1	0	0	0	0	0	5	7	3	2	1	7	5	6	3	7	1	1	1	1	1						0	2	1	6	5	2	0	1	1
200	2	0	1	6	4	5	2	2	1	4	1	1	1	1	1	0	0	0	0	0	1	1	1	3	1	5	1	1	1	3	1	1	1	1	1						1	1	0	6	5	2	0	1	1
201	1	1	0	6	5	7	5	3	1	2	1	1	1	1	1	0	0	0	0	0	1	2	2	4	1	2	3	3	5	2	1	1	1	1	3						1	1	0	4	6	2	0	1	1
202	2	0	1	6	7	7	3	3	2	5	1	1	1	1	1	0	0	0	0	0	4	4	4	5	2	4	1	1	2	4	1	3	1	1	1						0	2	1	7	6	3	0	1	1
203	2	0	1	6	2	6	4	2	1	3	1	0	0	1	1	0	1	1	0	0	5	6	1	1	3	3	1	2	5	4	5			3	3		8	8			1	1	0	5	6	2	0	1	1
204	1	1	0	5	6	7	2	1	1	2	1	1	0	1	1	0	0	1	0	0	3	7	1	7	3	6	1	4	4	7	1	1		1	1			3			1	2	1	4	5	1	0	2	0
205	1	1	0	6	4	6	3	4	2	5	1	1	1	1	1	0	0	0	0	0	5	7	3	5	3	6	3	5	3	5	1	1	1	3	3						1	1	0	5	6	2	0	6	0
206	2	0	1	7	1	7	3	2	1	3	1	1	1	1	1	0	0	0	0	0	3	4	2	4	1	4	7	7	5	6	1	1	1	1	1						1	2	1	3	5	1	0	1	1
207	1	1	0	5	5	7	1	2	1	5	1	1	1	1	1	0	0	0	0	0	3	4	3	2	2	6	3	3	3	6	1	1	1	1	1						1	1	0	5	3	3	0	1	1
208	2	0	1	5	3	5	2	3	2	4	1	1	1	1	1	0	0	0	0	0	3	5	4	5	2	5	3	5	3	5	1	2	1	2	3						1	2	1	2	6	2	0	1	1
209	2	0	1	6	5	7	3	5	2	4	1	0	1	1	1	0	1	0	0	0	7	6	5	5	6	6	6	7	3	3	3		3	3	3		6				1	2	1	2	5	2	0	1	1
210	2	0	1	5	5	6	3	4	3	4	1	1	1	1	1	0	0	0	0	0	6	7	5	4	5	6	6	6	4	1	1	1	1	1	3						1	1	0	3	4	1	0	7	0
211	1	1	0	6	4	6	2	3	1	5	1	1	1	1	1	0	0	0	0	0	3	4	4	6	2	5	3	3	5	6	1	1	1	1	3						1	1	0	5	5	2	0	1	1
212	1	1	0	6	3	7	2	2	1	3	0	0	1	1	1	1	1	0	0	0	6	7	6	6	2	3	6	6	7	7			2	1	1	4	5				1	1	0	2	2	3	1	2	0
213	1	1	0	7	6	7	4	3	1	4	1	1	1	1	1	0	0	0	0	0	7	5	3	1	1	1	1	2	1	4	1	1	1	1	1						1	1	0	6	5	2	0	1	1
214	1	1	0	6	5	6	1	2	1	4	1	1	1	1	1	0	0	0	0	0	4	6	5	6	1	4	1	4	2	7	1	1	1	1	2						1	2	1	5	5	2	0	1	1
215	1	1	0	5	4	6	4	5	3	6	0	1	0	1	0	1	0	1	0	1	1	3	6	1	2	2	2	2	5	2		3		1		1		3		4	1	1	0	4	3	2	0	1	1
216	1	1	0	6	6	7	5	5	3	6	1	1	1	1	1	0	0	0	0	0	1	1	5	6	3	7	2	3	7	1	4	5	1	4	4						1	1	0	6	4	4	1	2	0
217	2	0	1	2	4	1	6	3	7	3	1	1	1	0	1	0	0	0	1	0	3	4	4	5	3	5	6	7	5	2	3	1	1		3				1		1	2	1	2	6	3	0	1	1
218	2	0	1	6	4	6	3	3	2	4	1	1	1	1	1	0	0	0	0	0	6	5	5	3	5	5	2	2	5	7	2	1	2	2	5						1	2	1	2	4	3	0	1	1
219	2	0	1	4	2	6	1	3	1	4	1	1	1	1	1	0	0	0	0	0	2	4	2	5	1	5	1	1	1	6	1	1	1	1	1						1	1	0	5	5	2	0	1	1
220	1	1	0	5	3	7	1	2	1	3	1	1	1	1	0	0	0	0	0	1	5	5	3	3	3	3	4	5	7	7	1	1	3	1						2	1	2	1	4	5	4	1	1	1
221	2	0	1	7	5	7	1	3	1	4	1	1	1	1	0	0	0	0	0	1	1	2	1	5	1	1	1	1	1	1	3	3	5	2						5	1	1	0	7	3	2	0	1	1
222	1	1	0	5	2	6	2	3	1	4	1	1	1	1	0	0	0	0	0	1	2	4	4	6	1	1	1	1	2	4	1	1	1	1						8	1	1	0	3	5	1	0	1	1
223	1	1	0	6	5	7	4	3	1	5	1	1	1	1	1	0	0	0	0	0	7	5	5	7	1	1	1	1	5	5	3	1	3	1	3						1	2	1	5	5	4	1	1	1
224	2	0	1	6	7	7	2	3	1	4	1	1	1	0	0	0	0	0	1	1	5	3	1	5	4	7	2	1	5	6	1	1	1						3	4	1	2	1	5	5	2	0	1	1
225	1	1	0	6	3	7	1	2	1	3	0	0	1	0	0	1	1	0	1	1	2	2	4	4	1	5	1	2	2	5			3			6	6		6	6	1	2	1	5	4	2	0	1	1
226	1	1	0	4	3	6	1	2	1	2	1	1	1	1	0	0	0	0	0	1	5	4	5	5	1	3	1	2	5	1	1	2	1	1						1	1	1	0	4	2	2	0	1	1
227	2	0	1	6	3	7	4	4	1	5	1	1	0	1	0	0	0	1	0	1	2	1	3	5	1	1	1	1	3	1	2	2		2				5		3	0	2	1	6	3	2	0	3	0
228	1	1	0	6	5	7	1	2	1	5	1	1	1	0	1	0	0	0	1	0	7	7	5	1	2	5	4	4	6	3	3	3	1		3				7		1	2	1	3	2	2	0	1	1
229	1	1	0	5	2	7	1	4	1	3	1	1	1	1	1	0	0	0	0	0	1	4	2	6	1	5	1	1	4	5	1	1	1	3	3						1	2	1	4	5	1	0	1	1
230	1	1	0	7	5	7	3	5	2	6	1	1	1	1	0	0	0	0	0	1	5	5	2	1	5	5	3	2	3	2	3	1	1	5						2	1	2	1	5	6	1	0	1	1
231	2	0	1	6	7	7	2	4	1	5	1	0	1	1	0	0	1	0	0	1	7	7	7	2	7	6	1	1	1	7	3		4	3			2			2	0	1	0	1	4	3	1	2	0
232	2	0	1	6	6	7	3	5	2	5	1	0	1	1	0	0	1	0	0	1	5	7	5	3	3	6	4	4	4	4	1		1	3			4			4	1	2	1	2	4	1	0	2	0
233	2	0	1	5	4	5	2	5	1	5	1	1	1	1	1	0	0	0	0	0	4	5	4	5	4	5	2	4	3	5	1	1	1	1	1						1	2	1	4	6	3	0	1	1
234	1	1	0	5	4	6	1	3	1	3	1	1	1	1	1	0	0	0	0	0	2	2	2	2	1	1	2	1	1	1	1	5	1	1	1						1	2	1	2	5	1	0	1	1
235	1	1	0	5	5	7	1	1	1	4	1	1	1	1	1	0	0	0	0	0	2	2	1	6	2	2	1	1	1	6	3	1	1	3	1						1	1	0	4	5	2	0	1	1
236	1	1	0	5	5	7	2	2	2	5	1	1	1	1	1	0	0	0	0	0	5	5	5	6	3	3	3	4	3	2	3	3	3	3	3						1	1	0	1	4	2	0	1	1
237	1	1	0	5	4	6	3	4	2	5	1	1	1	1	0	0	0	0	0	1	3	5	5	7	3	5	2	2	5	3	1	1	3	2						1	1	1	0	5	5	1	0	2	0
238	2	0	1	6	4	6	2	4	1	2	1	1	1	1	1	0	0	0	0	0	2	2	2	3	1	3	2	2	4	4	1	1	1	1	2						1	2	1	5	6	1	0	1	1
239	2	0	1	5	5	6	2	4	1	4	1	1	1	1	1	0	0	0	0	0	5	5	5	5	4	5	6	5	5	2	2	1	1	1	4						1	2	1	2	2	2	0	1	1
240	2	0	1	5	6	7	3	3	2	4	1	1	1	1	1	0	0	0	0	0	5	6	3	6	4	7	1	2	5	6	3	1	1	1	3						1	1	0	5	6	1	0	1	1
241	2	0	1	6	3	7	2	2	2	7	1	1	1	1	1	0	0	0	0	0	7	7	1	7	1	2	1	2	1	4	3	1	3	1	1						0	2	1	6	6	2	0	1	1
242	2	0	1	6	5	7	3	4	1	5	1	1	1	1	1	0	0	0	0	0	4	4	4	6	2	4	1	2	1	5	1	3	1	1	3						1	1	0	3	4	3	1	2	0
243	1	1	0	7	4	7	1	5	1	4	1	0	1	1	1	0	1	0	0	0	1	1	6	7	2	4	6	6	1	4	3		1	1	3		1				0	1	0	1	2	3	0	2	0
244	1	1	0	4	3	7	3	2	2	5	1	1	1	1	1	0	0	0	0	0	5	6	3	3	2	2	3	4	2	4	1	3	3	1	3						1	2	1	4	6	2	0	1	1
245	2	0	1	6	5	6	3	5	2	5	0	0	0	0	0	1	1	1	1	1	2	2	5	2	2	2	2	2	2	2						6	2	6	2	6	1	2	1	5	5	5	0	1	1
246	2	0	1	7	7	7	3	5	2	5	1	1	1	1	1	0	0	0	0	0	4	6	1	6	1	7	1	2	1	6	1	1	1	1	1						1	1	0	4	6	2	0	1	1
247	1	1	0	4	4	7	1	2	1	4	1	1	1	1	1	0	0	0	0	0	3	3	3	4	2	6	1	2	2	6	1	1	1	1	1						1	1	0	2	6	2	0	2	0
248	1	1	0	5	3	7	2	4	1	5	1	1	1	1	1	0	0	0	0	0	5	5	7	5	1	1	1	1	5	5	1	1	3	1	3						1	1	0	4	5	4	1	1	1
249	2	0	1	7	7	7	1	4	1	7	0	0	0	0	0	1	1	1	1	1	7	6	7	7	6	6	7	1	2	7						2	7	4	8	5	1	2	1	6	5	2	0	1	1
250	2	0	1	6	3	7	5	6	2	5	1	1	1	1	1	0	0	0	0	0	5	5	3	7	2	6	2	5	3	6	1	1	1	1	1						1	1	0	6	2	2	0	1	1
251	2	0	1	7	5	6	2	4	1	5	1	1	1	1	1	0	0	0	0	0	2	1	2	6	3	6	1	2	5	6	1	1	1	1	3						1	1	0	4	6	1	0	1	1
252	2	0	1	3	1	4	1	2	1	2	0	1	1	1	0	1	0	0	0	1	1	1	6	7	3	6	2	5	1	1		1	3	1		8				8	1	1	0	2	6	1	0	2	0
253	1	1	0	7	6	7	3	3	1	4	1	1	1	1	1	0	0	0	0	0	6	6	1	1	2	7	1	3	3	7	1	1	1	1	1						1	1	0	5	4	2	0	1	1
254	1	1	0	6	5	7	4	3	1	6	1	1	1	0	1	0	0	0	1	0	3	3	2	6	1	7	6	6	4	7	1	1	1		1				4		1	2	1	5	2	2	0	1	1
255	2	0	1	7	5	7	1	4	1	4	1	1	1	1	1	0	0	0	0	0	5	5	2	7	1	4	1	1	1	3	1	1	1	1	1						0	1	0	6	2	2	0	1	1
256	1	1	0	5	6	7	3	5	1	5	1	1	1	1	1	0	0	0	0	0	2	2	5	3	2	6	1	2	4	4	1	1	1	2	2						1	2	1	6	3	2	0	1	1
257	2	0	1	6	5	7	5	5	1	4	1	1	1	1	1	0	0	0	0	0	6	7	7	7	7	7	6	7	5	7	3	2	3	3	2						1	1	0	1	5	2	0	2	0
258	2	0	1	7	3	6	3	3	1	4	1	1	0	1	1	0	0	1	0	0	2	2	4	4	3	3	1	1	4	1	1	1		3	3			7			1	1	0	5	4	1	0	1	1
259	1	1	0	4	5	6	3	5	1	2	1	1	1	1	1	0	0	0	0	0	2	2	2	5	1	6	2	4	2	5	1	1	1	1	1						1	1	0	5	4	1	0	1	1
260	1	1	0	2	2	4	2	2	2	2	1	1	1	1	0	0	0	0	0	1	2	2	5	3	2	3	4	4	6	2	1	1	1	1						5	1	1	0	4	5	4	1	1	1
261	2	0	1	5	5	5	5	5	3	5	0	0	0	0	0	1	1	1	1	1	5	5	4	6	6	3	4	5	5	6						8	8	8	8	8	1	1	0	5	5	1	0	2	0
262	2	0	1	3	2	3	2	2	1	2	0	0	0	0	0	1	1	1	1	1	1	1	1	1	1	1	1	1	1	3						8	8	8	8	8	1	1	0	6	5	1	0	1	1
263	2	0	1	7	4	7	1	5	1	6	1	1	1	1	0	0	0	0	0	1	4	5	1	5	4	4	4	4	4	4	3	3	3	3						2	1	2	1	5	4	1	0	1	1
264	2	0	1	6	5	6	2	3	1	3	0	1	1	1	1	1	0	0	0	0	5	5	5	3	3	6	3	2	5	6		3	3	3	1	4					1	2	1	4	6	4	1	5	0
265	1	1	0	6	4	6	3	5	2	5	1	1	1	1	1	0	0	0	0	0	3	3	5	7	3	7	3	7	3	5	5	5	5	5	5						1	2	1	4	6	1	0	1	1
266	2	0	1	5	5	7	2	5	1	5	0	1	0	1	0	1	0	1	0	1	3	5	7	6	2	2	1	2	2	2		1		1		2		8		8	1	2	1	5	6	2	0	1	1
267	1	1	0	6	1	7	1	7	1	7	0	0	0	0	0	1	1	1	1	1	6	6	1	6	1	1	1	2	2	1						4	3	6	4	4	1	2	1	3	5	1	0	1	1
268	1	1	0	6	4	6	3	3	1	2	1	1	1	1	1	0	0	0	0	0	5	6	4	7	1	4	1	2	1	5	1	1	1	1	1						1	1	0	5	6	2	0	1	1
269	1	1	0	4	4	7	2	3	1	4	1	1	0	0	1	0	0	1	1	0	4	4	3	5	2	2	1	1	3	4	1	1			1			7	4		1	1	0	5	3	2	0	1	1
270	2	0	1	4	5	6	4	4	4	5	0	0	1	0	0	1	1	0	1	1	1	1	2	3	1	1	1	1	2	2			3			2	2		2	2	1	2	1	6	5	2	0	1	1
271	2	0	1	6	5	7	1	4	1	6	1	1	1	1	1	0	0	0	0	0	2	5	2	6	1	1	1	1	1	5	1	1	1	3	1						1	2	1	5	5	2	1	1	1
272	2	0	1	7	7	7	2	2	1	5	0	1	0	1	1	1	0	1	0	0	2	4	7	7	5	7	7	6	7	6		4		4	4	1		7			1	1	0	5	2	3	1	1	1
273	1	1	0	4	6	7	4	4	3	5	1	1	1	1	1	0	0	0	0	0	3	3	5	6	4	6	3	3	5	5	3	2	1	1	3						1	2	1	6	5	1	0	1	1
274	1	1	0	6	5	7	4	5	1	3	1	1	1	1	1	0	0	0	0	0	4	5	6	6	3	7	2	3	3	1	1	1	1	3	1						1	2	1	2	5	3	0	2	0
275	2	0	1	6	6	7	2	3	3	7	0	0	1	1	1	1	1	0	0	0	7	7	7	7	1	6	2	2	2	6			1	2	3	5	5				1	2	1	6	5	4	1	1	1
276	1	1	0	6	4	7	3	4	1	3	1	1	1	1	1	0	0	0	0	0	7	5	5	4	3	7	5	5	7	1	5	3	5	3	5						1	1	0	4	5	4	0	1	1
277	2	0	1	3	4	7	1	2	1	1	1	1	1	1	1	0	0	0	0	0	2	2	1	1	1	2	2	2	2	2	1	1	1	3	1						1	1	0	6	5	2	0	1	1
278	1	1	0	5	5	7	2	4	1	5	1	1	1	1	1	0	0	0	0	0	6	5	3	3	3	3	1	1	6	6	2	3	2	3	1						1	2	1	5	5	1	0	1	1
279	1	1	0	6	6	7	4	4	2	4	1	1	1	1	1	0	0	0	0	0	5	6	2	3	3	6	2	2	3	7	5	5	5	5	5						1	2	1	5	5	1	0	1	1
280	2	0	1	4	5	6	3	2	1	4	1	1	1	1	1	0	0	0	0	0	3	3	6	7	1	7	1	2	5	2	5	3	5	1	3						1	1	0	5	5	2	0	1	1
281	2	0	1	5	2	6	7	7	7	4	1	1	1	1	1	0	0	0	0	0	1	1	1	1	1	1	1	1	1	1	5	3	3	3	3						1	1	0	6	6	2	0	1	1
282	2	0	1	6	4	7	4	3	2	5	1	1	1	1	0	0	0	0	0	1	1	1	1	1	1	4	4	1	5	6	1	1	1	1						2	1	1	0	6	6	2	0	1	1
283	2	0	1	4	3	7	2	3	1	5	1	1	1	1	1	0	0	0	0	0	5	5	4	4	3	6	3	3	5	5	1	2	2	2	1						1	2	1	6	5	4	0	3	0
284	1	1	0	5	4	6	3	3	1	3	1	1	1	1	1	0	0	0	0	0	1	3	2	5	1	2	1	2	1	5	1	1	2	1	1						1	1	0	6	4	1	0	1	1
285	1	1	0	5	2	5	3	2	5	2	1	1	1	1	1	0	0	0	0	0	1	1	1	3	1	1	1	1	2	2	3	3	3	3	3						1	2	1	6	4	2	0	1	1
286	2	0	1	5	3	6	3	5	2	3	1	1	1	1	1	0	0	0	0	0	3	5	1	7	1	6	1	4	1	6	1	1	1	1	1						1	1	0	5	4	3	0	1	1
287	1	1	0	5	3	6	1	2	1	4	1	1	1	1	0	0	0	0	0	1	3	2	6	5	2	5	2	2	5	4	1	1	1	1						2	0	2	1	5	4	2	0	1	1
288	2	0	1	6	6	7	3	2	1	6	1	1	1	1	1	0	0	0	0	0	5	6	5	6	4	6	2	2	4	5	1	1	1	3	3						1	1	0	6	5	2	0	1	1
289	2	0	1	6	3	5	2	1	1	3	1	1	1	1	1	0	0	0	0	0	6	6	1	4	1	5	1	1	6	7	1	3	1	1	3						1	2	1	5	4	1	0	1	1
290	1	1	0	4	3	7	3	3	1	3	1	1	1	1	1	0	0	0	0	0	2	2	2	5	1	7	1	1	2	4	1	5	1	5	1						1	2	1	4	5	2	0	1	1
291	1	1	0	2	2	6	3	3	3	5	1	1	1	1	1	0	0	0	0	0	1	1	7	7	1	1	1	1	2	1	3	1	2	2	2						1	1	0	6	6	2	0	3	0
292	1	1	0	7	4	7	2	1	1	5	1	1	0	0	1	0	0	1	1	0	2	2	2	5	1	1	1	1	1	1	1	3			3			5	5		1	1	0	5	5	3	0	5	0
293	1	1	0	7	7	7	3	4	2	3	0	1	1	1	1	1	0	0	0	0	7	7	6	7	4	5	3	5	6	7		3	3	3	3	1					1	1	0	6	4	1	0	2	0
294	1	1	0	6	5	7	3	5	2	6	1	0	1	1	0	0	1	0	0	1	3	3	6	6	3	2	6	3	5	5	3		1	3			2			2	1	2	1	5	5	2	0	1	1
295	2	0	1	6	6	6	5	2	2	7	0	1	1	1	1	1	0	0	0	0	1	1	2	5	2	5	1	1	5	3		1	1	1	3	7					1	2	1	6	4	2	0	1	1
296	1	1	0	7	6	7	2	2	1	6	1	1	1	1	1	0	0	0	0	0	6	6	5	7	6	7	5	6	3	4	3	3	2	1	1						1	2	1	4	5	1	0	6	0
297	2	0	1	5	5	6	3	5	1	4	1	0	1	1	0	0	1	0	0	1	7	6	5	2	1	6	5	3	6	6	1		5	1			2			2	1	1	0	4	6	1	0	2	0
298	2	0	1	6	1	7	2	6	2	6	1	1	1	1	1	0	0	0	0	0	5	6	2	7	1	1	1	2	3	5	3	1	1	4	1						1	1	0	6	3	2	0	1	1
299	2	0	1	7	7	7	3	3	3	6	0	0	0	0	0	1	1	1	1	1	7	7	3	7	7	7	5	4	5	7						2	2	2	2	2	1	1	0	6	5	2	0	2	0
300	1	1	0	7	2	7	1	6	1	4	1	1	1	1	1	0	0	0	0	0	7	7	6	4	1	2	3	6	2	5	1	1	1	1	1						1	2	1	2	4	5	0	2	0
301	1	1	0	5	4	6	3	3	2	4	1	1	1	1	1	0	0	0	0	0	3	4	2	4	1	4	2	4	3	5	2	3	1	1	3						1	2	1	4	5	2	0	1	1
302	1	1	0	7	6	7	3	2	1	4	1	1	1	1	1	0	0	0	0	0	6	7	3	4	1	2	2	3	2	6	1	1	1	1	1						1	2	1	5	5	1	0	1	1
303	2	0	1	6	3	6	2	2	1	2	1	1	0	1	1	0	0	1	0	0	1	1	1	1	1	1	1	1	1	3	1	1		1	1			8			1	1	0	6	5	2	0	1	1
304	2	0	1	6	5	7	3	5	1	5	0	0	0	0	0	1	1	1	1	1	1	1	7	7	5	5	1	1	1	1						8	6	1	8	8	1	2	1	4	5	4	1	2	0
305	2	0	1	6	6	7	3	5	3	6	0	1	1	1	0	1	0	0	0	1	1	1	1	7	1	1	7	6	6	1		1	3	3		8				2	1	2	1	6	6	2	0	1	1
306	2	0	1	6	3	7	3	4	1	5	1	1	1	1	1	0	0	0	0	0	5	5	5	6	2	5	3	4	3	5	1	1	1	1	1						1	0	0	5	6	1	0	1	1
307	2	0	1	4	2	7	1	2	2	5	1	1	1	1	0	0	0	0	0	1	4	4	2	6	5	7	2	3	5	3	1	1	1	1						1	1	2	1	4	6	3	1	1	1
308	1	1	0	6	6	7	1	1	1	4	0	1	0	0	0	1	0	1	1	1	4	3	1	5	1	2	1	1	1	1		3				2		2	2	2	1	1	0	4	2	3	0	1	1
309	1	1	0	4	3	6	2	3	1	4	1	1	1	1	1	0	0	0	0	0	2	2	1	6	1	6	1	1	1	5	1	1	1	1	1						1	2	1	3	6	4	0	2	0
310	1	1	0	5	5	7	3	3	1	3	1	1	1	1	1	0	0	0	0	0	7	4	7	2	1	1	4	7	5	2	3	3	2	3	3						1	1	0	1	4	4	0	2	0
311	1	1	0	7	3	7	1	3	1	3	1	1	1	1	1	0	0	0	0	0	4	4	3	6	2	6	5	4	6	7	1	1	1	1	5						1	1	0	5	4	2	0	1	1
312	1	1	0	6	4	7	3	3	1	4	1	1	1	1	1	0	0	0	0	0	3	5	5	7	1	7	1	2	2	7	1	3	1	2	1						1	1	0	5	3	2	0	1	1
313	2	0	1	5	5	6	2	5	2	4	1	1	1	1	1	0	0	0	0	0	6	3	2	2	2	2	3	2	5	4	3	3	3	3	2						1	2	1	4	6	2	0	1	1
314	2	0	1	5	3	7	2	1	1	3	1	1	1	1	1	0	0	0	0	0	1	2	1	3	1	1	1	2	1	5	1	1	1	1	1						1	1	0	6	3	3	0	1	1
315	2	0	1	4	2	7	1	2	1	2	1	1	1	1	1	0	0	0	0	0	3	1	1	2	1	1	1	1	1	1	1	1	1	1	1						1	1	0	4	5	4	1	1	1
316	2	0	1	3	5	6	2	4	4	5	1	1	1	1	1	0	0	0	0	0	1	1	1	1	2	3	2	3	1	1	5	3	1	1	1						1	2	1	6	6	1	0	1	1
317	2	0	1	5	2	5	2	4	1	4	1	1	1	1	1	0	0	0	0	0	3	5	3	6	1	2	2	5	3	7	1	2	1	2	1						1	2	1	4	5	5	1	3	0
318	2	0	1	4	5	7	4	4	2	5	0	1	1	1	1	1	0	0	0	0	3	3	5	5	4	4	1	3	3	4		3	1	1	3	8					1	2	1	6	5	2	0	1	1
319	1	1	0	3	3	7	2	2	1	3	1	1	1	1	1	0	0	0	0	0	1	2	1	2	1	4	1	1	4	3	1	1	1	1	1						1	1	0	6	6	2	0	1	1
320	1	1	0	5	5	6	2	2	1	4	1	1	1	1	1	0	0	0	0	0	4	5	3	4	5	6	3	2	7	3	5	5	1	5	5						1	1	0	5	6	2	0	1	1
321	1	1	0		4				2	4	0	0	1	1	0	1	1	0	0	1	1	1	5	6	4	4	1	1	5	4			3	5		8	8			5	0	1	0	6	5	2	0	1	1
322	1	1	0	6	3	7	2	2	1	4	1	1	1	1	1	0	0	0	0	0	1	2	2	2	1	2	1	1	6	1	1	1	1	1	1						1	1	0	4	6	5	1	1	1
323	1	1	0	7	6	7	2	2	1	4	1	1	1	1	1	0	0	0	0	0	3	5	1	5	4	7	1	2	1	5	1	1	3	3	1						1	1	0	6	6	3	1	1	1
324	2	0	1	6	5	7	4	5	2	5	0	1	0	0	1	1	0	1	1	0	7	7	5	4	7	7	6	6	5	5		1			1	1		4	1		1	2	1	4	4	2	0	2	0
325	1	1	0	6	6	7	3	4	2	4	1	1	1	1	1	0	0	0	0	0	6	6	7	7	2	7	5	5	7	3	3	3	3	3	3						1	1	0	5	5	2	0	1	1
326	2	0	1	7	5	7	1	6	1	6	1	1	1	1	1	0	0	0	0	0	4	6	3	6	1	4	1	5	1	4	1	1	1	2	1						1	2	1	6	6	1	0	1	1
327	2	0	1	6	3	6	3	4	1	4	1	1	0	1	1	0	0	1	0	0	4	5	4	6	2	2	3	3	3	5	1	1		1	1			3			1	1	0	5	5	2	0	1	1
328	2	0	1	6	5	7	1	4	1	3	1	1	1	1	1	0	0	0	0	0	3	3	5	5	4	6	3	4	5	6	1	3	1	2	3						1	1	0	5	4	2	0	2	0
329	2	0	1	3	1	7	3	2	1	3	1	1	1	1	1	0	0	0	0	0	1	1	1	1	1	2	1	1	1	2	1	1	1	1	1						1	2	1	6	5	3	0	1	1
330	1	1	0	5	6	7	4	5	2	6	1	1	1	1	1	0	0	0	0	0	5	5	1	1	1	7	2	2	3	6	1	1	1	1	1						1	2	1	5	5	2	0	1	1
331	1	1	0	6	1	7	1	2	1	4	1	1	1	1	1	0	0	0	0	0	3	4	6	4	2	2	1	1	4	5	3	3	3	3	3						1	1	0	4	5	8	1	2	0
332	2	0	1	7	4	7	3	5	1	5	1	1	1	1	1	0	0	0	0	0	3	2	1	5	1	6	1	1	1	7	1	3	1	1	2						1	1	0	5	4	1	0	1	1
333	1	1	0	7	6	7	2	1	2	6	1	1	1	1	1	0	0	0	0	0	4	4	5	7	5	7	3	4	4	6	2	2	3	4	2						1	1	0	6	5	5	1	2	0
334	2	0	1	6	5	6	2	4	1	5	1	1	1	1	1	0	0	0	0	0	4	4	3	6	3	7	2	3	3	6	3	1	1	3	1						1	2	1	5	4	1	0	1	1
335	1	1	0	6	3	7	3	2	1	3	1	1	1	1	1	0	0	0	0	0	1	3	1	5	3	3	1	2	2	3	1	1	1	1	5						1	1	0	4	5	3	1	3	0
336	1	1	0	5	3	7	2	3	1	5	1	1	1	1	0	0	0	0	0	1	7	7	7	5	4	6	4	4	3	1	1	3	2	3						1	1	2	1	5	4	3	0	1	1
337	1	1	0	3	5	6	2	2	2	4	1	1	1	1	1	0	0	0	0	0	2	2	4	4	1	3	1	1	1	3	1	1	1	1	1						1	2	1	5	4	2	0	1	1
338	2	0	1	3	4	7	1	2	1	3	1	1	1	1	1	0	0	0	0	0	1	1	1	1	5	5	5	5	1	1	1	1	1	1	1						1	2	1	2	4	2	0	2	0
339	2	0	1	4	1	6	3	1	1	2	1	1	1	1	1	0	0	0	0	0	1	1	1	1	1	2	1	1	1	1	3	3	3	5	5						1	2	1	4	4	6	1	1	1
340	1	1	0	5	6	7	2	4	2	6	1	1	1	1	1	0	0	0	0	0	5	5	3	4	5	6	3	3	6	4	3	1	2	1	3						0	2	1	5	6	2	0	1	1
341	2	0	1	3	2	5	2	1	1	1	1	1	1	1	1	0	0	0	0	0	2	4	1	3	1	4	1	2	1	4	1	3	1	1	1						0	2	1	5	4	2	0	1	1
342	2	0	1	7	6	7	2	2	1	5	1	1	0	0	0	0	0	1	1	1	2	2	2	3	2	5	1	1	4	2	1	1						2	2	2	1	1	0	6	5	1	0	1	1
343	1	1	0	7	6	6	4	5	1	6	0	1	1	1	1	1	0	0	0	0	6	7	5	5	1	5	2	3	2	4		1	1	1	1	8					1	1	0	5	5	2	0	5	0
344	2	0	1	6	6	7	3	3	1	3	1	1	1	1	1	0	0	0	0	0	3	6	1	6	1	6	1	3	1	6	1	1	1	1	1						0	2	1	6	4	7	0	1	1
345	1	1	0	6	3	7	2	3	1	4	1	1	1	1	1	0	0	0	0	0	5	6	7	6	3	5	1	1	3	6	1	3	1	1	2						0	2	1	4	5	6	1	1	1
346	1	1	0	5	2	5	1	1	1	2	1	1	1	1	1	0	0	0	0	0	3	2	1	4	1	3	2	2	2	3	1	1	1	1	1						1	1	0	6	6	2	0	1	1
347	1	1	0	5	6	7	3	4	2	4	1	0	0	1	0	0	1	1	0	1	7	3	6	7	5	6	1	1	3	6	2			1			6	2		3	1	1	0	5	3	3	0	1	1
348	2	0	1	5	5	7	3	5	1	5	1	1	1	1	1	0	0	0	0	0	5	6	2	3	2	6	4	4	4	5	1	1	3	1	1						1	2	1	5	6	2	0	1	1
349	2	0	1	5	7	7	1	5	2	7	0	0	0	0	0	1	1	1	1	1	7	7	7	7	7	7	2	1	3	5						3	4	4	2	4	1	1	0	4	4	2	0	2	0
350	1	1	0	7	6	7	3	5	2	5	0	1	1	1	1	1	0	0	0	0	5	6	4	6	2	7	4	5	5	7		2	1	1	5	2					1	2	1	6	4	1	0	1	1
351	1	1	0	4	2	7	3	3	1	2	1	1	1	1	1	0	0	0	0	0	1	1	1	3	3	4	1	1	3	4	3	3	3	3	3						0	2	1	4	4	2	0	1	1
352	1	1	0	6	6	7	2	2	1	4	1	1	1	0	0	0	0	0	1	1	2	4	1	6	2	2	1	1	4	2	3	1	1						2	5	1	1	0	5	1	2	0	1	1
353	2	0	1	5	3	7	1	1	1	5	1	1	1	1	1	0	0	0	0	0	6	3	5	7	2	2	6	7	1	6	2	2	1	1	1						1	2	1	2	2	1	0	2	0
354	2	0	1	5	4	7	4	5	2	4	1	1	1	1	0	0	0	0	0	1	1	1	6	7	1	1	1	1	6	6	3	3	1	4						1	1	1	0	5	2	3	0	1	1
355	1	1	0	4	4	7	1	2	1	3	1	1	1	1	1	0	0	0	0	0	3	2	2	5	1	6	1	1	7	5	3	1	1	1	3						0	2	1	6	4	3	0	1	1
356	2	0	1	5	4	7	1	5	1	5	1	1	1	1	1	0	0	0	0	0	1	1	1	7	1	4	1	2	1	5	1	1	3	1	1						0	2	1	1	2	2	0	2	0
357	2	0	1	5	3	7	3	4	1	5	1	1	1	1	1	0	0	0	0	0	2	2	3	3	3	7	1	1	1	2	3	3	3	3	3						0	2	1	2	5	6	0	2	0
358	1	1	0	6	3	7	3	2	1	4	1	1	1	1	1	0	0	0	0	0	2	3	2	5	1	1	1	1	1	6	1	1	1	1	1						1	1	0	5	4	2	0	1	1
359	2	0	1	7	7	7	4	4	2	5	1	1	1	1	1	0	0	0	0	0	3	5	7	7	7	7	2	2	7	7	1	1	2	1	3						1	1	0	5	5	2	0	1	1
360	1	1	0	5	5	7	1	4	1	4	1	1	1	0	0	0	0	0	1	1	4	4	3	6	3	5	5	5	4	5	3	1	1						1	2	1	1	0	6	6	2	0	1	1
361	1	1	0	5	6	7	2	1	1	4	1	1	1	1	1	0	0	0	0	0	1	2	1	2	1	1	1	1	1	4	1	1	1	1	1						1	2	1	5	2	1	0	1	1
362	1	1	0	6	7	3	6	5	4	4	0	1	1	1	1	1	0	0	0	0	6	2	6	2	6	4	6	6	4	5		2	3	1	2	2					1	1	0	2	2	1	0	2	0
363	2	0	1	6	5	7	3	4	2	5	1	0	1	0	1	0	1	0	1	0	4	5	3	5	1	7	2	2	3	5	1		1		3		8		1		1	2	1	5	5	2	0	1	1
364	1	1	0	2	1	6	1	3	1	2	0	1	0	1	0	1	0	1	0	1	2	2	1	1	1	5	4	2	5	5		1		3		6		7		1	0	2	1	4	4	2	0	1	1
365	1	1	0	5	5	6	2	2	1	5	1	1	1	1	1	0	0	0	0	0	2	2	2	5	2	6	1	2	1	3	1	1	1	1	1						1	2	1	5	3	2	0	1	1
366	2	0	1	5	3	5	2	3	2	3	1	1	1	1	1	0	0	0	0	0	3	7	5	5	3	1	7	3	2	6	1	1	1	1	1						0	2	1	6	5	3	0	1	1
367	2	0	1	6	6	7	4	4	3	5	0	1	0	1	1	1	0	1	0	0	4	4	7	7	2	2	4	2	7	5		3		3	3	2		2			1	1	0	6	3	1	0	1	1
368	2	0	1	7	5	7	1	7	2	5	0	1	1	0	1	1	0	0	1	0	7	7	7	7	7	7	7	1	4	7		1	2		2	3			6		1	1	0	5	2	2	0	2	0
369	2	0	1	6	5	7	5	5	1	5	1	1	1	1	1	0	0	0	0	0	1	1	1	6	1	6	1	3	1	5	1	1	1	1	5						1	1	0	5	5	1	0	1	1
370	1	1	0	6	5	6	3	2	1	3	1	1	1	1	1	0	0	0	0	0	2	2	4	5	3	5	1	3	2	5	1	1	1	1	1						1	1	0	5	5	1	0	2	0
371	1	1	0	5	7	7	4	5	5	7	1	1	0	1	1	0	0	1	0	0	7	7	7	7	7	7	7	7	7	1	1	1		1	1			1			0	2	1	4	6	3	1	6	0
372	2	0	1	3	4	6	4	4	2	6	1	1	1	0	0	0	0	0	1	1	2	2	4	7	2	6	5	4	4	6	1	2	1						5	5	0	2	1	5	5	3	0	1	1
373	2	0	1	6	1	7	2	4	3	2	1	1	1	1	1	0	0	0	0	0	4	6	7	6	1	7	2	5	6	5	1	1	1	1	3						1	1	0	2	4	6	1	2	0
374	2	0	1	4	5	7	2	2	1	2	1	1	1	1	1	0	0	0	0	0	1	1	1	4	2	5	2	2	1	1	1	5	1	1	1						1	2	1	4	4	1	0	7	0
375	1	1	0	5	7	7	3	2	1	3	1	0	1	0	0	0	1	0	1	1	2	2	4	3	5	5	2	3	3	5	1		1				5		1	1	1	2	1	2	4	4	1	2	0
376	2	0	1	6	5	6	1	5	1	2	1	1	1	1	1	0	0	0	0	0	3	5	2	5	1	6	1	2	2	5	1	1	1	1	1						1	2	1	5	4	1	0	1	1
377	1	1	0	6	2	6	1	3	1	3	0	0	0	0	0	1	1	1	1	1	2	1	4	3	1	1	2	1	6	6						2	2	2	2	2	1	2	1	5	1	1	0	3	0
378	2	0	1	6	5	7	3	4	2	4	0	0	1	0	0	1	1	0	1	1	2	2	2	2	4	6	5	1	5	1			1			4	2		2	5	0	1	0	6	4	4	0	1	1
379	1	1	0	6	4	6	2	3	2	6	0	1	1	1	1	1	0	0	0	0	5	5	6	7	4	5	2	4	3	5		1	2	1	1	5					1	2	1	5	2	2	0	1	1
380	1	1	0	7	5	7	2	3	1	6	1	1	1	1	1	0	0	0	0	0	7	7	7	7	7	7	7	7	7	7	3	3	3	3	3						0	2	1	1	4	4	0	2	0
381	2	0	1	7	5	7	4	4	2	5	0	1	1	0	0	1	0	0	1	1	4	5	6	6	3	7	5	5	5	4		2	1			3			4	1	1	1	0	4	5	4	1	3	0
382	1	1	0	7	6	7	2	4	1	6	1	1	1	1	1	0	0	0	0	0	6	7	7	7	4	7	4	4	6	7	3	3	3	3	3						1	2	1	6	2	2	0	1	1
383	2	0	1	4	5	5	4	5	4	4	0	0	0	0	0	1	1	1	1	1	1	1	1	6	1	1	1	1	7	4						8	8	8	8	8	1	1	0	6	5	1	0	1	1
384	1	1	0	5	6	7	5	3	2	5	1	1	1	1	1	0	0	0	0	0	1	1	5	6	1	1	1	1	1	6	1	1	1	1	1						1	2	1	6	6	1	0	1	1
385	1	1	0	4	3	4	3	2	1	1	1	1	1	1	1	0	0	0	0	0	3	1	1	7	1	3	1	2	2	5	1	1	1	1	1						1	1	0	5	2	2	0	1	1
386	2	0	1	5	5	7	3	3	1	6	1	1	1	1	1	0	0	0	0	0	5	2	1	5	2	7	2	3	3	6	1	1	1	1	1						1	2	1	7	6	1	0	1	1
387	1	1	0	5	6	6	4	5	2	3	0	0	0	0	0	1	1	1	1	1	6	5	7	6	4	5	4	4	7	1						2	2	6	6	6	1	1	0	5	3	4	1	1	1
388	1	1	0	4	2	5	2	2	2	3	0	0	0	0	0	1	1	1	1	1	1	1	1	1	2	2	2	1	3	5						8	8	8	8	2	0	2	1	5	6	2	0	1	1
389	1	1	0	6	7	7	5	4	3	7	1	1	1	1	1	0	0	0	0	0	3	7	3	7	3	6	2	2	3	6	1	1	1	3	1						1	2	1	7	4	2	0	1	1
390	2	0	1	5	5	7	4	3	1	5	1	1	1	1	0	0	0	0	0	1	5	5	4	7	4	5	3	5	6	3	1	1	3	1						1	1	1	0	5	6	3	0	1	1
391	2	0	1	5	4	7	2	2	1	3	1	1	1	1	1	0	0	0	0	0	2	3	1	2	1	2	1	1	1	5	1	1	1	1	1						1	2	1	7	6	1	0	1	1
392	2	0	1	5	3	6	1	3	1	5	1	1	1	1	1	0	0	0	0	0	2	2	3	5	1	6	1	1	3	3	1	1	1	1	3						1	1	0	6	4	1	0	1	1
393	1	1	0	5	3	7	2	3	1	4	1	1	1	1	1	0	0	0	0	0	2	2	1	7	1	4	1	1	2	4	1	1	1	1	1						1	1	0	6	4	2	0	1	1
394	2	0	1	3	4	7	3	2	1	3	1	1	1	0	0	0	0	0	1	1	2	6	5	5	2	6	3	5	2	7	1	1	2						5	4	0	1	0	5	6	2	0	2	0
395	1	1	0	6	6	7	4	3	1	4	1	1	1	1	1	0	0	0	0	0	3	6	2	7	5	6	2	1	4	6	1	1	2	1	3						1	1	0	6	4	2	0	1	1
396	2	0	1	6	2	7	5	4	1	4	1	1	0	1	1	0	0	1	0	0	5	7	2	7	1	1	1	6	2	6	1	1		1	1			8			1	1	0	5	3	2	0	1	1
397	2	0	1	7	5	7	3	5	3	5	1	1	1	1	1	0	0	0	0	0	7	7	3	6	2	7	1	1	5	7	3	1	1	1	3						1	1	0	6	5	1	0	1	1
398	1	1	0	6	7	7	4	5	1	7	1	0	1	1	1	0	1	0	0	0	5	5	6	7	6	7	5	5	6	7	3		1	4	3		2				1	1	0	7	4	1	0	1	1
399	1	1	0	5	4	7	3	3	1	4	1	1	1	1	1	0	0	0	0	0	3	4	2	6	1	6	1	3	2	7	3	1	1	1	1						1	1	0	7	6	1	0	2	0
400	2	0	1	6	2	6	2	2	1	4	1	1	1	1	1	0	0	0	0	0	3	3	5	7	4	4	2	4	2	5	1	3	3	3	1						1	1	0	5	2	2	0	1	1
401	2	0	1	3	2	5	3	1	1	1	1	1	0	1	0	0	0	1	0	1	2	1	1	1	1	1	1	2	2	3	3	3		3				2		2	1	1	0	5	4	4	0	1	1
402	2	0	1	5	5	6	2	5	1	4	1	1	0	0	0	0	0	1	1	1	5	5	3	3	5	5	5	6	5	5	2	1						7	7	4	1	2	1	1	2	1	0	1	1
403	1	1	0	6	6	6	1	5	1	5	0	0	0	0	0	1	1	1	1	1	2	2	5	5	2	2	2	2	5	4						1	1	1	1	1	1	1	0	3	2	3	1	1	1
404	1	1	0	4	3	5	3	3	2	3	1	1	1	1	1	0	0	0	0	0	5	4	2	3	3	3	3	4	4	3	2	1	3	1	1						1	1	0	3	5	5	1	1	1
405	2	0	1	5	2	7	1	2	1	5	1	1	1	1	1	0	0	0	0	0	1	1	1	2	1	5	1	1	1	1	1	1	1	1	1						1	1	0	4	5	2	0	2	0
406	1	1	0	4	3	6	2	3	3	2	0	0	1	0	0	1	1	0	1	1	1	1	6	6	1	4	1	1	4	1			1			1	1		1	4	1	1	0	3	2	4	1	1	1
407	1	1	0	3	6	7	2	3	1	3	1	1	1	1	1	0	0	0	0	0	3	4	1	5	2	1	1	2	5	6	1	1	1	1	1						1	1	0	5	2	2	0	1	1
408	2	0	1	5	3	7	1	3	1	4	1	1	1	1	1	0	0	0	0	0	5	5	2	6	1	1	1	1	7	6	3	3	3	3	3						1	1	0	3	5	4	1	1	1
409	2	0	1	5	3	6	1	3	1	2	1	1	1	1	1	0	0	0	0	0	1	1	4	1	7	7	1	1	1	1	3	1	3	3	3						1	2	1	3	2	1	0	1	1
410	2	0	1	6	3	6	2	3	1	3	1	1	1	1	1	0	0	0	0	0	7	7	3	3	2	7	2	3	5	5	3	3	1	1	3						1	1	0	3	5	3	1	1	1
411	2	0	1	6	5	7	1	3	1	3	1	1	1	1	1	0	0	0	0	0	5	5	1	1	2	5	1	1	7	6	3	3	3	3	3						1	1	0	3	5	1	0	1	1
412	1	1	0	5	6	7	2	3	1	4	1	1	1	1	1	0	0	0	0	0	3	3	4	6	3	7	2	5	4	6	3	1	1	3	1						1	2	1	3	5	4	1	1	1
413	2	0	1	6	4	7	2	4	2	4	1	1	1	1	0	0	0	0	0	1	2	3	7	5	2	5	2	4	5	5	1	1	1	1						3	1	2	1	3	6	4	1	1	1
414	1	1	0	6	4	5	1	3	1	4	1	1	0	1	0	0	0	1	0	1	4	5	2	5	2	3	2	4	1	2	1	1		1				5		5	0	2	1	3	6	4	1	1	1
415	1	1	0	5	4	6	2	4	2	4	1	1	1	1	1	0	0	0	0	0	4	5	2	3	3	4	2	2	2	3	1	1	2	1	3						1	2	1	5	6	2	0	1	1
416	2	0	1	7	5	7	3	3	1	5	1	1	0	1	1	0	0	1	0	0	5	5	5	7	5	5	4	6	4	7	3	1		1	3			1			1	1	0	3	6	4	1	1	1
417	1	1	0	6	4	6	3	2	2	5	1	1	0	0	0	0	0	1	1	1	6	4	7	5	1	2	1	1	7	1	3	3						6	2	1	1	1	0	4	3	5	1	1	1
418	1	1	0	5	4	6	2	4	2	5	1	1	1	1	1	0	0	0	0	0	7	7	7	6	4	4	4	5	6	6	1	1	1	1	1						0	2	1	4	5	4	1	1	1
419	2	0	1	5	5	7	2	2	1	3	1	0	1	0	0	0	1	0	1	1	5	5	5	5	5	6	4	4	3	5	1		3				5		3	5	1	2	1	4	2	4	1	1	1
420	1	1	0	5	4	6	3	4	2	4	1	1	1	1	1	0	0	0	0	0	5	5	3	3	2	2	4	5	5	4	3	1	1	1	4						1	2	1	3	5	1	0	5	0
421	1	1	0	7	7	6	6	6	6	7	1	1	1	1	0	0	0	0	0	1	6	6	7	7	7	7	6	7	6	6	1	2	3	3						3	1	2	1	3	5	3	1	1	1
422	1	1	0	4	3	6	1	1	1	3	1	1	1	0	0	0	0	0	1	1	1	1	1	3	1	1	1	1	1	1	1	1	1						3	2	1	2	1	4	6	1	0	1	1
423	2	0	1	7	6	7	4	4	3	7	1	1	1	1	1	0	0	0	0	0	4	3	2	4	1	7	1	1	4	4	3	2	1	2	3						1	2	1	4	5	7	1	1	1
424	2	0	1	5	4	5	1	3	1	3	1	0	1	1	0	0	1	0	0	1	3	2	6	4	3	3	1	1	6	1	1		3	3			5			1	0	2	1	3	4	4	1	1	1
425	1	1	0	4	2	7	2	3	1	3	1	1	1	1	1	0	0	0	0	0	6	7	2	5	1	1	2	5	5	3	1	1	1	1	1						1	1	0	4	4	4	0	1	1
426	1	1	0	6	3	6	1	3	1	3	1	1	1	1	0	0	0	0	0	1	4	1	6	4	3	5	7	5	7	1	3	3	3	3						2	1	1	0	3	4	7	1	6	0
427	2	0	1	7	1	7	2	2	1	3	1	1	1	1	0	0	0	0	0	1	4	5	1	2	1	1	1	1	3	2	1	3	3	3						2	1	1	0	3	5	1	0	1	1
428	2	0	1	5	1	7	1	3	1	4	1	1	1	1	1	0	0	0	0	0	6	5	1	6	1	1	2	3	4	1	1	1	1	1	3						1	1	0	3	6	4	1	1	1
429	1	1	0	5	3	7	2	4	1	4	1	1	1	1	1	0	0	0	0	0	5	5	3	3	2	1	5	5	3	5	3	3	3	3	3						1	1	0	4	5	3	1	1	1
430	1	1	0	7	7	7	6	7	6	7	1	1	1	1	0	0	0	0	0	1	7	7	7	7	7	7	7	7	6	6	2	1	1	1						2	1	2	1	3	2	3	1	1	1
431	2	0	1	5	3	7	3	3	1	5	1	1	1	1	1	0	0	0	0	0	4	4	3	4	1	3	1	4	3	5	3	3	1	3	2						1	2	1	3	5	4	1	5	0
432	2	0	1	6	6	6	4	4	3	6	1	1	1	0	0	0	0	0	1	1	5	5	6	6	3	7	6	5	2	5	3	1	1						8	3	1	2	1	4	4	2	0	1	1
433	2	0	1	5	5	7	3	5	2	5	1	1	1	1	1	0	0	0	0	0	2	3	4	7	1	3	1	1	1	6	3	1	1	1	1						1	2	1	3	5	5	1	1	1
434	2	0	1	5	3	7	2	2	1	4	1	1	1	1	1	0	0	0	0	0	3	1	1	6	1	7	5	5	7	1	2	1	1	3	1						0	1	0	4	6	2	0	1	1
435	1	1	0	6	5	7	2	3	2	5	0	1	1	1	1	1	0	0	0	0	6	6	6	6	2	2	3	3	2	7		3	3	1	3	1					1	1	0	3	5	2	0	1	1
436	1	1	0	4	2	6	2	2	2	4	1	1	1	1	1	0	0	0	0	0	4	3	7	7	6	4	3	5	4	4	3	3	3	3	3						1	2	1	3	4	1	0	1	1
437	1	1	0	6	4	7	3	4	1	5	1	1	1	1	1	0	0	0	0	0	4	5	1	7	1	7	1	4	3	7	1	1	1	1	1						1	1	0	3	4	6	1	1	1
438	1	1	0	6	3	6	2	3	1	3	1	1	1	1	1	0	0	0	0	0	3	6	2	3	1	1	2	2	2	3	1	1	1	1	1						1	1	0	4	5	2	0	1	1
439	2	0	1	5	5	6	1	4	1	5	1	1	1	1	1	0	0	0	0	0	3	4	4	4	1	1	4	5	6	6	1	1	1	2	3						0	1	0	3	5	2	0	1	1
440	2	0	1	5	4	6	2	2	1	5	1	1	1	1	1	0	0	0	0	0	3	4	3	6	2	5	2	2	2	4	1	3	1	1	1						1	1	0	3	4	1	0	1	1
441	1	1	0	3	2	5	2	1	1	2	0	0	0	0	0	1	1	1	1	1	1	1	2	2	1	1	1	1	1	1						5	5	5	5	5	1	2	1	3	6	3	1	1	1
442	1	1	0	7	7	7	2	4	1	4	1	1	1	1	1	0	0	0	0	0	1	1	7	7	4	7	1	1	4	7	3	3	3	3	3						1	1	0	3	2	4	1	1	1
443	1	1	0	6	3	7	2	5	1	4	1	1	1	1	1	0	0	0	0	0	3	2	6	7	6	6	1	3	2	5	1	1	2	1	1						0	2	1	3	3	3	0	1	1
444	2	0	1	5	3	7	2	3	2	4	1	1	1	1	1	0	0	0	0	0	3	5	2	7	2	3	2	4	5	7	1	1	1	1	1						1	1	0	3	5	3	1	2	0
445	2	0	1	7	5	6	3	4	2	5	1	1	1	1	0	0	0	0	0	1	5	6	3	5	2	5	2	3	3	5	2	1	1	1						1	1	2	1	4	5	3	0	5	0
446	1	1	0	5	1	6	1	1	1	3	1	1	1	1	1	0	0	0	0	0	5	6	4	6	1	3	2	5	3	6	1	1	5	3	1						1	1	0	3	6	6	1	1	1
447	1	1	0	3	2	5	1	2	2	2	1	1	0	0	1	0	0	1	1	0	3	4	2	4	2	2	2	3	2	3	1	1			1			5	5		1	1	0	4	5	4	1	5	0
448	2	0	1	3	3	6	2	5	1	2	1	1	1	0	1	0	0	0	1	0	1	2	5	5	1	1	1	1	2	5	3	3	3		3				1		1	1	0	3	5	6	1	2	0
449	1	1	0	6	2	7	1	2	1	3	1	1	1	1	0	0	0	0	0	1	4	4	6	4	1	3	1	2	5	1	3	3	1	1						2	1	1	0	3	3	4	1	1	1
450	2	0	1	4	2	6	1	2	1	3	1	1	1	1	0	0	0	0	0	1	4	2	2	4	1	1	1	1	1	1	1	1	3	1						2	1	2	1	3	5	2	0	1	1
451	2	0	1	5	4	7	5	4	1	4	0	0	1	0	0	1	1	0	1	1	1	1	5	4	2	3	1	1	1	1			1			5	1		5	5	1	1	0	3	4	4	1	1	1
452	1	1	0	6	2	7	1	2	1	5	0	1	1	0	0	1	0	0	1	1	7	5	5	6	4	6	5	5	6	2		3	3			2			2	2	1	1	0	4	5	4	1	1	1
453	2	0	1	4	3	7	1	3	1	1	1	1	1	1	1	0	0	0	0	0	5	7	5	5	1	4	2	4	2	3	3	3	1	3	3						0	1	0	3	5	2	0	1	1
454	1	1	0	6	6	6	5	5	3	5	1	1	1	0	1	0	0	0	1	0	6	3	5	5	2	2	5	3	4	2	3	4	1		4				7		1	2	1	3	5	1	0	1	1
455	2	0	1	7	6	7	1	1	1	4	1	1	1	1	1	0	0	0	0	0	5	4	3	7	1	7	1	1	1	1	1	1	1	1	5						0	1	0	4	4	2	0	2	0
456	2	0	1	5	4	7	3	2	1	3	0	0	1	0	1	1	1	0	1	0	7	7	5	5	5	5	6	4	6	6			2		2	2	2		2		1	1	0	3	3	2	0	1	1
457	1	1	0	6	3	7	1	5	1	3	1	1	1	1	1	0	0	0	0	0	6	6	5	6	4	4	3	5	5	6	3	1	1	3	3						1	1	0	3	2	7	1	1	1
458	2	0	1	6	5	6	3	3	1	3	1	1	1	1	1	0	0	0	0	0	3	5	4	6	2	5	2	2	3	4	1	2	2	1	2						1	2	1	3	5	4	1	1	1
459	2	0	1	7	1	7	1	1	1	4	1	1	0	0	0	0	0	1	1	1	7	7	7	7	7	7	1	1	1	1	2	4						4	4	4	1	2	1	4	3	5	0	2	0
460	1	1	0	6	5	7	1	3	1	6	1	1	1	1	1	0	0	0	0	0	2	4	2	7	1	7	1	3	6	5	1	1	1	3	3						1	1	0	3	6	3	1	1	1
461	1	1	0	6	4	6	2	2	2	4	1	0	1	1	1	0	1	0	0	0	4	4	3	1	2	4	1	2	2	3	1		1	1	1		1				1	1	0	3	6	2	0	1	1
462	1	1	0	7	3	7	3	3	1	3	1	1	1	1	1	0	0	0	0	0	3	3	2	4	3	6	1	1	2	6	1	1	1	1	1						1	2	1	3	6	4	1	1	1
463	2	0	1	5	7	7	5	4	4	6	1	1	1	1	1	0	0	0	0	0	7	7	7	7	6	6	6	6	7	7	2	1	2	2	2						1	2	1	3	6	4	1	1	1
464	2	0	1	1	2	4	1	3	1	1	1	1	1	1	1	0	0	0	0	0	1	1	1	1	1	4	1	1	1	1	3	3	1	3	3						1	1	0	4	5	4	1	1	1
465	2	0	1	5	4	5	3	4	2	4	1	1	1	1	1	0	0	0	0	0	3	4	2	4	1	5	2	2	3	5	2	1	2	2	2						1	1	0	4	4	4	1	5	0
466	1	1	0	5	3	6	1	3	1	4	1	1	1	1	1	0	0	0	0	0	2	2	2	5	1	3	4	4	4	2	1	1	1	3	3						1	1	0	3	6	2	0	1	1
467	1	1	0	4	3	4	1	1	1	2	1	1	1	1	1	0	0	0	0	0	1	1	4	1	1	5	1	2	4	3	5	3	1	1	1						1	1	0	3	5	3	1	2	0
468	1	1	0	5	3	7	1	3	1	3	1	1	1	1	1	0	0	0	0	0	2	4	3	5	1	7	2	3	1	6	1	1	1	1	1						1	2	1	4	5	2	0	2	0
469	2	0	1	5	2	7	2	4	1	3	1	1	1	1	1	0	0	0	0	0	6	6	3	4	2	4	1	4	3	5	1	1	1	1	1						1	2	1	3	5	3	1	3	0
470	2	0	1	6	4	7	2	5	1	4	1	1	1	1	1	0	0	0	0	0	6	5	5	6	2	6	3	5	2	2	1	1	1	1	3						1	2	1	3	4	2	0	3	0
471	1	1	0	3	3	6	2	4	2	4	0	1	1	1	0	1	0	0	0	1	5	5	6	4	2	2	4	3	4	4		1	1	1		2				2	0	2	1	3	2	5	1	3	0
472	1	1	0	5	1	7	1	4	1	2	1	0	0	1	0	0	1	1	0	1	2	2	1	1	1	1	5	5	2	1	4			3			5	5		2	1	1	0	4	3	2	0	1	1
473	1	1	0	5	4	6	2	2	1	4	1	1	1	1	0	0	0	0	0	1	5	4	5	4	6	6	4	4	4	2	3	3	3	3						1	1	1	0	3	5	4	1	5	0
474	2	0	1	5	5	7	2	3	1	3	1	1	1	1	1	0	0	0	0	0	3	4	1	7	1	7	1	3	2	7	1	1	1	1	1						1	2	1	3	3	4	1	2	0
475	2	0	1	7	5	7	1	3	1	4	1	1	1	1	1	0	0	0	0	0	6	5	2	7	1	6	1	1	1	7	1	1	1	1	1						1	2	1	3	3	4	1	1	1
476	2	0	1	6	6	7	2	3	5	6	1	1	0	1	0	0	0	1	0	1	6	6	5	5	5	5	5	4	5	5	3	3		1				1		4	1	2	1	3	6	3	1	1	1
477	1	1	0	7	5	6	3	4	5	6	1	1	0	0	0	0	0	1	1	1	5	6	5	5	5	5	5	5	6	6	1	1						1	3	3	1	2	1	3	6	3	1	1	1
478	2	0	1	5	7	6	5	6	6	5	1	1	1	0	1	0	0	0	1	0	6	7	7	6	7	6	6	6	6	7	3	1	2		2				2		1	2	1	3	6	3	1	1	1
479	2	0	1	7	6	6	3	4	4	6	1	1	0	1	0	0	0	1	0	1	4	6	5	5	5	5	4	4	6	6	1	2		1				3		3	1	2	1	3	6	3	1	1	1
480	1	1	0	1	1	7	1	4	1	2	1	1	1	1	1	0	0	0	0	0	1	1	1	2	1	3	2	2	1	1	1	1	1	1	1						1	1	0	3	5	2	1	5	0
481	2	0	1	5	4	7	2	5	2	3	1	1	1	1	1	0	0	0	0	0	3	5	5	7	3	7	2	3	3	6	1	1	1	1	1						1	2	1	3	5	4	1	3	0
482	1	1	0	5	5	7	3	2	1	3	1	1	1	1	1	0	0	0	0	0	4	4	2	7	1	5	1	3	1	7	2	3	1	1	2						1	2	1	3	1	2	0	2	0
483	2	0	1	4	4	7	3	3	1	3	1	1	1	1	1	0	0	0	0	0	5	5	1	3	2	5	5	5	5	4	1	1	1	1	1						1	2	1	3	4	3	0	2	0
484	2	0	1	5	5	6	3	4	3	5	1	1	1	1	0	0	0	0	0	1	6	5	1	1	2	2	3	5	5	5	1	1	1	3						1	0	2	1	5	5	2	0	1	1
485	2	0	1	6	4	6	3	4	1	6	1	0	1	1	1	0	1	0	0	0	6	6	6	5	2	4	2	3	2	6	2		1	1	1		5				1	2	1	5	6	4	1	5	0
486	1	1	0	3	3	7	1	3	1	3	0	0	0	0	0	1	1	1	1	1	3	5	4	3	1	2	2	4	5	6						4	3	3	1	4	1	2	1	4	5	2	0	1	1
487	1	1	0	4	3	7	1	3	1	3	1	1	1	1	1	0	0	0	0	0	2	2	4	4	4	4	2	2	4	2	1	1	1	1	1						0	2	1	3	4	7	1	5	0
488	1	1	0	7	5	7	1	5	1	6	1	1	1	1	0	0	0	0	0	1	3	3	5	5	1	7	1	4	3	6	1	1	1	1						1	1	2	1	4	5	2	0	2	0
489	2	0	1	6	5	6	3	3	2	5	0	1	0	1	1	1	0	1	0	0	5	6	3	5	6	6	5	5	2	3		1		5	1	2		2			1	2	1	6	5	1	0	2	0
490	2	0	1	7	5	7	2	1	1	2	1	0	1	0	0	0	1	0	1	1	7	7	1	1	4	5	3	2	1	1	1		1				8		8	8	1	1	0	6	6	1	0	7	0
[truncated: 11 more columns]

## Sheet: description
variable		description
Participant id	id	indiviaul id
Info treatment	trt	info treatment, 1=simple, 2=full
	simple	simple AS info=1, otherwise=0
	full	full AS info=1, otherwise=0
Rated healthfulness	health_y	yogurt	1=very unhealthy, to 7=very healthy
	health_fj	fruit juice	1=very unhealthy, to 7=very healthy
	health_f	fresh fruit	1=very unhealthy, to 7=very healthy
	health_i	ice cream	1=very unhealthy, to 7=very healthy
	health_sb	snack bar	1=very unhealthy, to 7=very healthy
	health_s	soda	1=very unhealthy, to 7=very healthy
	health_c	cereal	1=very unhealthy, to 7=very healthy
Want AS info	access_y	yogurt	1=Yes, 0=No
	access_c	cereal	1=Yes, 0=No
	access_f	fruit juice	1=Yes, 0=No
	access_s	snack bar	1=Yes, 0=No
	access_i	ice cream	1=Yes, 0=No
Not want AS info	avoid_y	yogurt	1=Yes, 0=No
	avoid_c	cereal	1=Yes, 0=No
	avoid_f	fruit juice	1=Yes, 0=No
	avoid_s	snack bar	1=Yes, 0=No
	avoid_i	ice cream	1=Yes, 0=No
Likelihood of purchase	purc_yh	yogurt, high AS	1=not at all likely, to 7=extremely likely
	purc_yl	yogurt, low AS	1=not at all likely, to 7=extremely likely
	purc_ch	cereal, high AS	1=not at all likely, to 7=extremely likely
	purc_cl	cereal, low AS	1=not at all likely, to 7=extremely likely
	purc_fh	fruit juice, high AS	1=not at all likely, to 7=extremely likely
	purc_fl	fruit juice, low AS	1=not at all likely, to 7=extremely likely
	purc_sh	snack bar, high AS	1=not at all likely, to 7=extremely likely
	purc_sl	snack bar, low AS	1=not at all likely, to 7=extremely likely
	purc_ih	snack bar, high AS	1=not at all likely, to 7=extremely likely
	purc_il	snack bar, low AS	1=not at all likely, to 7=extremely likely
Reason of wanting AS info	reasony_y	yogurt	1=The AS content would matter to my food choice 2=I would enjoy this product more if I knew the AS content. 3=The AS info would not affect my food choice, but I would be curious to know. 4=I do not know 5=Other
	reasony_c	cereal
	reasony_f	fruit juice
	reasony_s	snack bar
	reasony_i	ice cream
Reason of NOT wanting AS info	reasonn_y	yogurt	1=I don't want to think about AS when purchasing this product. 2=I would not want to know the AS content b/c it would not matter to my food choice anyway 3=Knowing the AS content would make me feel guilty about choosing a product with high AS. 4=I would enjoy this product less if I knew the AS content. 5=I knew the AS content of this product without having to look at the AS info 6=AS info doesn't…
	reasonn_c	cereal
	reasonn_f	fruit juice
	reasonn_s	snack bar
	reasonn_i	ice cream
Demographic variables	pshop	primary food shopper for household=1
	gender	1=male, 2=female, 3=other
	female	female=1
	age	1=18-24, 2=25-34, 3=35-44, 4=45-54, 5=55-64, 6=65-74, 7=75 years or more
	educ	1=less than HS, 2=HS graduate, 3=Associate's, 4=Some degree, 5=Bachelor's, 6=Graduate or professional
	educ_BD	Bachelor's degree or higher=1, otherwise=0
	nhhd	#people living in HHD
	child	living with children under 18=1
	race	1=white/caucasian, 2=black/african, 3=hispanic/latino, 4=american indian or alska native, 5=asian/pacific islander, 6=more than one, 7=other
	white	race:white=1
	hhinc	annual HHD income before tax, 1=less than $25K, 2=25K-$49,999, 3=$50K-$74,999, 4=$75K-$99,999, 5=$100K-$124,999, 6=$125K-$149,999
	prog	participation in any food/nutrn assis. Program (SNAP, WIC, etc.)=1
	course	Completed a health/nutrn course=1
	diet	on a special diet monitoring intake of a specific nutrient(s)=1
	fhist_AS	having a family history of an added-sugars related disease (diabetes, obesity, hear disease)=1
	feet	height first response - feet
	inch	height second response - inches
	weight	in pounds
	bmiscore	Reported bmi using height and weight
	obese	reported bmi greater than 30 =1, otherwise=0
	freq	frequency of label use when buying a food for the 1st time, 1=never, 2=rarely, 3=sometimes, 4=most of the time, 5=always
